# Supplementary material for: Identification of Position-Specific Correlations between DNA-Binding Domains and Their Binding Sites. Application to the MerR Family of Transcription Factors
Source: PLoS One. 2016 Sep 30;11(9):e0162681. doi: 10.1371/journal.pone.0162681 (PMC5045206; doi:10.1371/journal.pone.0162681)
Supplement: S2 File — Data on different subfamilies are presented on separate sheets. Only the first members of regulated operons are shown. TFBS positions are given relative to translation starts of regulated genes annotated in the genomes. (XLS) [file pone.0162681.s002.xls]

## Sheet: CueR
Supporting material S2. TF and TFBS data.
Data on different subfamilies are presented on separate sheets. Only the first members of regulated operons are shown. TFBS positions are given relative to translation starts of regulated genes annotated in the genomes.
Strain Name	GI of the TF	GI of the Protein encoded by the Regulated Gene	TFBS position	TFBS score	TFBS sequence
Pseudomonas aeruginosa LESB58	218891343	218891340	-59	5.59	ACCTTCCaAcggTGGcAAGGa
Acidovorax ebreus TPSY	222110346	222110344	-59	5.59	ACCTTCCaAcggTGGcAAGGa
Acidovorax sp. JS42	121593770	121593765	-64	5.18	ACCTTCCCAccgTGacAAGGc
Salmonella bongori NCTC 12419	339998336	339998335	-64	5.84	ACCTTCCCAcaATGGcAAGcT
Salmonella enterica subsp. enterica serovar Typhimurium str. LT2	16763734	16763733	-64	5.84	ACCTTCCCAcaATGGcAAGcT
	16763734	16763735	-60	5.42	ACCTTCCaAcacTGGcAAGGT
Pseudomonas stutzeri DSM 10701	397687963	397687964	-58	5.68	ACCTTCCagcggTGGcAAGGT
	397687963	397687962	-290	5.69	ACCTTCCCAcgATGGcAAGGc
Stenotrophomonas maltophilia K279a	190574132	190574133	-60	5.53	ACCcTgCCATcgTtGGAAGGT
	190574132	190574131	-63	6.05	ACCTTCCCAcgATGGcAAGGT
Shewanella sp. W3-18-1	120597941	120597940	-63	5.43	ACCTTCCCATcATGGtAAGcc
Methylobacterium nodulans ORS 2060	220914730	220914731	-68	5.58	ACCTTCCCAcgATtGGAAGcc
Ochrobactrum anthropi ATCC 49188	153011367	153011368	-62	4.69	ACCTTtCCAcggTtGGAAGaa
Pusillimonas sp. T7-7	332284384	332284384	-59	4.91	ACCTTCCaATTgTGacAAacT
Chelativorans sp. BNC1	110636216	110636217	-65	5.6	ACCTTCCCATcgTtGGAAGcc
Oligotropha carboxidovorans OM5	337739854	337739856	-56	5.56	ACCTTCCaAcggTaGGAAGGT
Nitrosomonas eutropha C91	114330099	114330098	-69	5.39	ACCTTCCaAcgATGGGAAccT
Shewanella sp. W3-18-1	120597949	120597949	-179	5.51	ACCTTCCggTTAgGGGAAGGT
Pseudoxanthomonas spadix BD-a59	357416420	357416418	-57	5.86	ACCTTCCaAcgATGGcAAGGT
Thauera sp. MZ1T	237653900	237653901	-61	5.52	ACCTTCCCAcgtTGGcAAGGT
Methylobacterium nodulans ORS 2060	220920834	220920833	-60	6.07	ACCTTCCCATgATGGGAgGGT
Methylobacterium sp. 4-46	170738535	170738534	-312	6.33	ACCTTCCCATgATGGGAAGGT
Methylobacterium radiotolerans JCM 2831	170748951	170748952	-121	5.61	ACCTTaCtATgATGGGAAGGT
Agrobacterium tumefaciens str. C58	15888533	15888531	-55	5.48	ACCTTgCCAcgATGGGAAGcc
Agrobacterium sp. H13-3	325292559	325292557	-60	5.48	ACCTTgCCAcgATGGGAAGcc
Ochrobactrum anthropi ATCC 49188	153007640	153007632	-78	5.6	ACCTTCCaAcggTGGGAAGGc
Brucella suis 1330	23501128	23501127	-78	5.44	ACCTTCCaAcggTtGGAAGGg
Brucella canis ATCC 23365	161618202	161618201	-78	5.44	ACCTTCCaAcggTtGGAAGGg
Brucella microti CCM 4915	256368682	256368681	-78	5.44	ACCTTCCaAcggTtGGAAGGg
Brucella abortus bv. 1 str. 9-941	62289193	62289192	-78	5.44	ACCTTCCaAcggTtGGAAGGg
Brucella ovis ATCC 25840	148560578	148559523	-78	5.44	ACCTTCCaAcggTtGGAAGGg
Brucella pinnipedialis B2/94	340789840	340789839	-78	5.44	ACCTTCCaAcggTtGGAAGGg
Brucella melitensis M28	384407696	384407695	-78	5.44	ACCTTCCaAcggTtGGAAGGg
Providencia stuartii MRSN 2154	386743840	386743839	-57	5.8	ACCTTCCaATaggGGGAAGcT
Tistrella mobilis KA081020-065	389878098	389878095	-71	5.6	ACCTTCCCATcgTtGGAAGcc
Sinorhizobium fredii NGR234	227818978	227818980	-57	4.58	ACCTTCCgAccgTtGtAAGcc
Sinorhizobium fredii NGR234	227819080	227819081	-56	5.86	ACCTTaCCATTgTtGGAAGGa
	227819080	227819086	-56	5.03	ACCcTgCCATcgTtGGAAGcc
Sinorhizobium meliloti 1021	16263002	16263001	-58	5.86	ACCTTaCCATTgTtGGAAGGa
Sinorhizobium meliloti 1021	16264767	16264766	-56	6.02	ACCTTCCCATTATtGGAAGGa
Sinorhizobium medicae WSM419	150377019	150377018	-55	6	ACCTTCCCATTgTtGGAAGGa
Agrobacterium vitis S4	222102381	222102382	-56	5.99	ACCTTCCCATgATtGGAAGGa
	222102381	222102383	-56	5.22	ACCcTCCCATcgTtGGAAGcc
Rhizobium leguminosarum bv. viciae 3841	116255530	116255531	-55	5.56	ACCTTCCCATcATaGGAAGGa
Sinorhizobium fredii NGR234	227819477	227819478	-57	5.44	ACCTTCCCAccgTtGGAAGcc
Ochrobactrum anthropi ATCC 49188	153010560	153010563	-67	5.11	ACCTTCCCATggTtGGAAacc
Bordetella avium 197N	187478467	187478466	-70	5.57	ACCTTaCCATcATGGGAAGcc
Achromobacter xylosoxidans A8	311106589	311106588	-83	5.62	ACCTTgCCATcATaGGAAGGT
Bordetella petrii DSM 12804	163856854	163856852	-83	5.69	ACtTTgCCATgATGGGAAGGT
	163856854	163856853	-59	5.96	ACCTTCCCATcATGGGAAGGa
Bordetella pertussis Tohama I	33592797	33592798	-96	5.96	ACCTTCaCATcATGGGAAGGT
Bordetella parapertussis 12822	33597586	33597585	-94	5.96	ACCTTCaCATcATGGGAAGGT
Bordetella bronchiseptica RB50	33601989	33601988	-94	5.96	ACCTTCaCATcATGGGAAGGT
Acidiphilium multivorum AIU301	326404768	326404767	-129	4.77	ACCTTCCtATTgTaGGAAccT
Thioalkalivibrio sulfidophilus HL-EbGr7	220933628	220933627	-65	5.86	ACCTTCCaATgATGGtAAGGT
Azospirillum sp. B510	288960121	288960120	-63	5.13	ACCTTCCagcggctGGAAGcc
Azospirillum lipoferum 4B	374998312	374998311	-63	5.53	ACCTTCCaATggTtGGAAGcc
Phenylobacterium zucineum HLK1	197103350	197103351	-58	5.83	ACCcTCCCATcATGGGAAGGT
Phenylobacterium zucineum HLK1	197104933	197104934	-58	5.18	ACCcTCCCATggTGGGAAacT
Caulobacter sp. K31	167646280	167646279	-57	5.82	ACCTTCCCATgATGGGAgGGa
Methylobacterium populi BJ001	188581785	188581786	-57	5.44	ACCTTCCCATTgTaGGAAGcc
	188581785	188581787	-59	5.35	ACCTTCCCAccATGGGAAcGa
Agrobacterium vitis S4	222147996	222148751	-56	5.74	ACCTTCCCATagTGGGAAGcc
Pelagibacterium halotolerans B2	357383879	357383878	-55	5.69	ACCTTaCCATgATGGGAAGcc
Agrobacterium sp. H13-3	325292314	325292314	-72	5.38	ACCTTCCCATgATGGGAAtcc
Agrobacterium tumefaciens str. C58	159184539	159184538	-111	5.71	ACCTTCCCATcATGGGAAGcc
Nitrosomonas sp. Is79A3	339484065	339484066	-62	5.53	ACaTTCCaATgATGGGAAGGT
Nitrosomonas sp. AL212	325980932	325980931	-63	5.37	ACtTTCCagcgATGGGAAGGT
Ketogulonicigenium vulgare Y25	310814863	310814864	-58	5.67	ACCTTaCCATggTGGGAAGcc
Methylobacterium extorquens PA1	163852110	163852109	-36	5.97	ACCTTCCCATgATGGGAAGGc
Methylobacterium chloromethanicum CM4	218530869	218530868	-36	5.97	ACCTTCCCATgATGGGAAGGc
Methylobacterium populi BJ001	188582059	188582058	-36	5.83	ACCTTCCCATgATGGGAAGcc
Methylobacterium radiotolerans JCM 2831	170749984	170749985	-61	5.83	ACCTTCCCATgATGGGAAGcc
Pseudoxanthomonas suwonensis 11-1	319787168	319787169	-34	6.21	ACCTTCCCATcATGGGAAGGT
Pseudoxanthomonas spadix BD-a59	357416543	357416544	-56	6.07	ACCTTCCCATgATGGcAAGcT
	357416543	357416545	-68	5.61	ACCTTCCCATTggGGcAAGcc
Polaromonas naphthalenivorans CJ2	121606974	121606973	-83	5.64	ACCcTgCCATgATGGcAAGGT
	121606974	121606972	-66	5.39	ACtTTgCCAccgTGGGAAGGT
Polaromonas sp. JS666	91790695	91790694	-85	5.48	ACCcTgCCATgATGGtAAGGT
	91790695	91790693	-217	5.44	ACCcTgCCcccgTGGGAAGGT
Ramlibacter tataouinensis TTB310	337280538	337280539	-60	5.88	ACCTTgCCATgATGGGAgGGT
Polaromonas sp. JS666	91789349	91789350	-71	5.32	ACtTTCCaAcagTGGcAAGGT
	91789349	91789351	-27	5.14	ACCTTCCCAcagTcGGAAGca
Methylibium petroleiphilum PM1	124268718	124268719	-33	5.69	ACtTTgCCATgATGGGAAGGT
	124268718	124268720	-62	5.35	ACCTTCCCAccggGGcAAcGT
Variovorax paradoxus S110	239813048	239813050	-35	4.85	ACCTTgCCATgATGtGAgacT
	239813048	239813049	-69	4.79	ACaTTgaCATcATGaGAAGGT
Delftia acidovorans SPH-1	160895484	160895485	-76	5.46	ACCTTgCCATggTGtcAgGGT
Delftia sp. Cs1-4	333911701	333911702	-76	5.46	ACCTTgCCATggTGtcAgGGT
Comamonas testosteroni CNB-2	264676167	264676168	-80	5.32	ACCTTgCCATgATGttAgGGT
Acidovorax citrulli AAC00-1	120608745	120608747	-35	5.05	ACCTTgCCATgATGtcAgGGg
	120608745	120608746	-66	4.37	ACtcTgCCAccATGtcAgGGT
Acidovorax avenae subsp. avenae ATCC 19860	326314864	326314866	-35	5.05	ACCTTgCCATgATGtcAgGGg
	326314864	326314865	-66	4.37	ACtcTgCCAccATGtcAgGGT
Alicycliphilus denitrificans BC	319760773	319760775	-60	4.53	ACtcTgCCATcATGtcAgGGT
	319760773	319760774	-88	4.36	ACtTTgaCAccATGtcAgGcT
Acidovorax ebreus TPSY	222109260	222109262	-59	5.27	ACCTTgCCAgcATGtcAAGGT
	222109260	222109261	-89	4.36	ACtTTgaCAccATGtcAgGcT
Acidovorax sp. JS42	121592453	121592455	-59	5.01	ACCTTgCCAgcATGtcAgGGT
	121592453	121592454	-89	4.36	ACtTTgaCAccATGtcAgGcT
Sphingopyxis alaskensis RB2256	103488021	103488022	-53	3.79	ACCcTaaCATgATGtcAgacc
Novosphingobium sp. PP1Y	334141286	334141287	-54	4.41	ACtcTgaCATTgTGtcAgGGT
Novosphingobium aromaticivorans DSM 12444	87200160	87200158	-54	5.11	ACCcTgaCATgATGtcAAGGT
Dinoroseobacter shibae DFL 12	159046329	159046328	-59	4.86	ACCcTCCagTaActGGAAGcc
	159046329	159046327	-60	4.11	ACCTTCCagcgggGGGgAaGc
Dinoroseobacter shibae DFL 12	159046604	159046603	-59	4.86	ACCcTCCagTaActGGAAGcc
	159046604	159046602	-60	4.11	ACCTTCCagcgggGGGgAaGc
Roseobacter litoralis Och 149	339501556	339501557	-58	4.93	AgCTTCCagTgActGGAAGcc
Dinoroseobacter shibae DFL 12	159043809	159043808	-55	4.93	AgCTTCCagTgActGGAAGcc
Ruegeria pomeroyi DSS-3	56695695	56695696	-57	5.05	ACCTTCCCgTgActGGAAccc
Phaeobacter gallaeciensis 2.10	400753110	400753109	-73	4.92	ACCTTCCtgTgActGGAAGcc
Rhodobacter sphaeroides 2.4.1	77463447	77463448	-47	5.49	ACCTTCCagTTgTGGGAAGcc
	77463447	77463449	-48	4.29	ACCTTgCCccggTGGaAcGcc
Pseudovibrio sp. FO-BEG1	374330265	374330264	-83	5.31	ACCTTCCagTgActGGAAGcc
	374330265	374330262	-170	5.04	ACCTTCCagTaActGGAAcGa
Jannaschia sp. CCS1	89054578	89054577	-55	5.31	AgCTTCCagTcActGGAAGGT
Roseobacter litoralis Och 149	339503708	339503709	-70	4.7	ACCcTCCagcaActGGAAGcc
	339503708	339503708	-50	4.39	ACtcTCCagTagctGGAAGcc
Roseobacter denitrificans OCh 114	110679563	110679562	-68	5.06	ACCTTCCagTTgctGGAgGcc
	110679563	110679563	-52	4.39	ACtcTCCagTagctGGAAGcc
Polymorphum gilvum SL003B-26A1	328543233	328542389	-66	5.45	ACCTTCCagTgActGGAAGGc
Maricaulis maris MCS10	114568733	114568734	-58	5.31	ACCTTCCagTgActGGAAGcc
Mesorhizobium opportunistum WSM2075	337264732	337264721	-59	5.45	ACCTTCCagTTActGGAAGca
	337264732	337265190	-77	5.27	ACCTTCCCgccActGGAAcGT
Mesorhizobium ciceri biovar biserrulae WSM1271	319779942	319779933	-61	5.34	ACCTTCCagTTActGGAAGcc
Rhodopseudomonas palustris BisB5	91976781	91976782	-59	5.64	ACCTTCCCgTTActGGAAGca
	91976781	91976781	-54	4.36	AgCTTCCagTaActGGAAaca
Agrobacterium radiobacter K84	222087636	222087635	-66	5.5	ACCTTCCagTgAcaGGAAGGT
Rhizobium etli CFN 42	86360284	86360285	-62	5.82	ACCTTCCagTTgctGGAAGGT
Rhizobium leguminosarum bv. viciae 3841	116255209	116255210	-63	5.67	ACCTTCCagTcgctGGAAGGT
Nitrosococcus halophilus Nc4	292490326	292490328	-179	5.81	ACCTTCCagTgActGGAAGGT
Nitrosococcus oceani ATCC 19707	77163738	77163740	-86	5.38	ACCTTCCagTaActGGAAGGc
Nitrosococcus watsonii C-113	300115404	300115402	-89	5.74	ACCTTCCagTaActGGAAGGT
Parvibaculum lavamentivorans DS-1	154250654	154250841	-76	5.53	ACCTTCCCgTTActGGAAGcc
Magnetospirillum magneticum AMB-1	83310907	83310906	-27	6.01	ACCTTCCCgTTgctGGAAGGT
	83310907	83310909	-62	5.38	ACCTTCCatgggctGGAAGGT
Burkholderia cepacia GG4	402565987	402565254	-63	5.79	ACCTTCCCAccATGGcAAGcT
Burkholderia ambifaria AMMD	115352306	115353087	-65	5.79	ACCTTCCCAccATGGcAAGcT
Burkholderia sp. 383	78067014	78067807	-65	5.77	ACCTTCCCAccgTGGcAAGcT
Burkholderia cenocepacia HI2424	116690238	116691007	-65	5.79	ACCTTCCCAccATGGcAAGcT
Burkholderia multivorans ATCC 17616	161524236	161526152	-71	5.19	ACCTTCCtAccgTGGcAAGcT
Burkholderia vietnamiensis G4	134296401	134297166	-65	5.79	ACCTTCCCAccATGGcAAGcT
Burkholderia sp. KJ006	387902760	387903494	-65	5.79	ACCTTCCCAccATGGcAAGcT
Burkholderia thailandensis E264	83717479	83716339	-74	5.6	ACCTTCCCATcATGGGAAaGT
Burkholderia pseudomallei K96243	53721386	53721259	-66	5.6	ACCTTCCCATcATGGGAAaGT
Burkholderia sp. YI23	377821109	377821110	-64	6.05	ACCTTCCCAcgATGGcAAGGT
	377821109	377821109	-54	6	ACCTTgCCATcgTGGGAAGGT
	377821109	377821107	-80	5.75	ACCTTaCCccgATGGcAAGcT
Burkholderia phymatum STM815	186476722	186476723	-90	6.18	ACCTTCCCAcTgTGGGAAGGT
Burkholderia sp. CCGE1001	323525480	323525480	-53	6.21	ACCTTCCCATcATGGGAAGGT
Burkholderia sp. CCGE1003	307730299	307730299	-51	6.21	ACCTTCCCATcATGGGAAGGT
Burkholderia sp. CCGE1002	295676081	295676081	-65	6.05	ACCTTCCCAccATGGGAAGGT
Burkholderia phytofirmans PsJN	187923384	187923384	-54	6.36	ACCTTCCCATTATGGGAAGGT
Burkholderia xenovorans LB400	91782664	91782664	-9	6.21	ACCTTCCCATgATGGcAAGGT
Ralstonia pickettii 12D	241114352	241114352	-126	5.15	ACCTTCCCAcgtgGGcAgGGT
Ralstonia pickettii 12J	187928887	187928887	-124	5.01	ACCTTCCCAcgtgGGcAgGcT
Cupriavidus necator N-1	339327697	339327698	-59	5.86	ACCTTCCaATgATGGtAAGGT
Ralstonia eutropha H16	113869603	113869604	-60	5.86	ACCTTCCaATgATGGtAAGGT
Cupriavidus taiwanensis LMG 19424	194291196	194291197	-59	5.86	ACCTTCCaATgATGGtAAGGT
Ralstonia eutropha JMP134	73543057	73543058	-58	5.47	ACCTTCCtATgATGGtAAGGT
Cupriavidus metallidurans CH34	94312454	94312455	-66	5.84	ACCTTCCaATggTGGtAAGGT
Ralstonia solanacearum GMI1000	17548064	17548065	-60	5.21	ACCTTCCtAaTATGGGAAGGT
Ralstonia pickettii 12J	187930606	187930607	-57	5.62	ACCTTaCCAagATGGGAAGGT
Janthinobacterium sp. Marseille	152981862	152980975	-60	5.93	ACCTTCCCATcATGGtAAGGT
Herminiimonas arsenicoxydans	134096450	134096449	-61	5.93	ACCTTCCCATcATGGtAAGGT
	134096450	134096451	-57	5.85	ACCTTCCCATgAcaGGAAGGT
Thiobacillus denitrificans ATCC 25259	74318285	74318284	-60	6.02	ACCTTgCCATgATGGcAAGGT
Cellvibrio japonicus Ueda107	192359974	192361046	-59	6.19	ACCTTaCCATgATGGGAAGGT
Azotobacter vinelandii DJ	226943140	226943141	-60	5.38	ACCTTgCCcggggGGcAAGcT
Pseudomonas mendocina ymp	146305847	146305856	-56	5.61	ACCTTgCCATgggGtcAAGGT
	146305847	146305858	-9	5.86	ACCTTgCCATggTGGcAAGcT
Pseudomonas fulva 12-X	333899046	333899047	-59	5.36	ACCTTaCCcacATGGcAAGGT
	333899046	333899049	-72	5.61	ACCTTgCCAcgAgGGcAAGcT
Pseudomonas stutzeri A1501	146283931	146283930	-59	5.38	ACCTTgCCATaggGttAAGGT
Pseudomonas putida KT2440	26987323	26987324	-52	5.31	ACCTTgCCtgcgTGGcAAGGT
	26987323	26987326	-57	5.42	ACCTTgtCcTgATGGcAAGcT
Pseudomonas entomophila L48	104779921	104779922	-54	5.28	ACCTTgaCcgcATGGcAAGGT
	104779921	104779924	-57	5.84	ACCTTgCCccgATGGcAAGGT
Pseudomonas syringae pv. syringae B728a	66043920	66043921	-58	5.68	ACCTTgCCcgTATGGcAAGGT
	66043920	66043923	-60	5.65	ACCTTgCCATgATGacAAGGT
Pseudomonas protegens Pf-5	70734211	70734212	-55	5.31	ACCTTgCCtgcgTGGcAAGGT
	70734211	70734214	-57	5.59	ACCTTgCCAcggTGGcAAGGa
Pseudomonas brassicacearum subsp. brassicacearum NFM421	330807346	330807347	-56	5.33	ACCTTgCCAacATGGcAAGGT
	330807346	330807349	-60	5.88	ACCTTgCCATgATGGcAAGcT
Burkholderia sp. KJ006	387904393	387904393	-70	6.24	ACCTTCCCATagTGGGAAGGT
Burkholderia vietnamiensis G4	134292683	134292683	-25	6.24	ACCTTCCCATagTGGGAAGGT
Burkholderia vietnamiensis G4	134287679	134287679	-70	5.62	ACCTTCCCAacgTGGGAAGGT
Burkholderia vietnamiensis G4	134287754	134287755	-33	5.65	ACCTTCCCATcgTtGGAAcGT
Saccharophagus degradans 2-40	90021595	90021597	-55	5.35	ACtTTCCCAcgATGGcAAGGa
	90021595	90021595	-60	5.42	ACCTTCCtATaATGGGAgGGT
	90021595	90021596	-74	4.7	ACCTTaCCAcaATGGGAgaca
Cellvibrio japonicus Ueda107	192360943	192359964	-64	5.54	ACCTTaCCATgATGtcAAGGa
Herbaspirillum seropedicae SmR1	300310936	300310937	-61	5.8	ACCTTaCCcTcATGGGAAGGa
	300310936	300310938	-68	6.04	ACCTTgCCATggcGGGAAGGT
Collimonas fungivorans Ter331	340788146	340788145	-20	6.33	ACCTTCCCATgATGGGAAGGT
	340788146	340788143	-57	5.74	ACCTTgCCATgATaGGAAGGT
Tolumonas auensis DSM 9187	237807365	237807364	-61	5.38	ACCTTgCCATgATGtcAAGGc
	237807365	237807363	-55	5.76	ACCTTCCaATagaGGGAAGGT
Rubrivivax gelatinosus IL144	383759474	383759473	-62	5.9	ACCTTgCCATcATGGcAAGGT
Methylibium petroleiphilum PM1	124266832	124266833	-58	4.95	ACCTTgCCATcgTtaGAAccT
	124266832	124266834	-58	5.23	ACCTTCCaAcagTaGGAgGGT
Methylotenera mobilis JLW8	253996855	253996856	-67	5.78	ACCTTaCaATTgTtGGAAGcT
	253996855	253996855	-106	4.96	ACCTTaCaATagTGGaAAGca
Dechlorosoma suillum PS	372487742	372487743	-55	5.46	ACCTTCCCAccATGGGAAtcT
	372487742	372487744	-67	5.51	ACCTTCCCccTgTaGGAAGGa
Leptospira biflexa serovar Patoc strain Patoc 1 (Ames)	189912162	189912161	-63	5.96	ACCTTCCaAcggTGGGAAGGT
Advenella kashmirensis WT001	389873739	389873741	-250	5.79	ACCTTCCCATcATGGtAAGcT
Acinetobacter oleivorans DR1	299770889	299770890	-69	5.74	ACCTTCCCATgATGGGAAtcT
	299770889	299770891	-73	5.39	ACCTTaCaATcATGacAAGGT
Acinetobacter baumannii 1656-2	384131611	384131610	-71	5.74	ACCTTCCCATgATGGGAAtcT
	384131611	384131609	-71	5.39	ACCTTaCaATcATGacAAGGT
Shewanella denitrificans OS217	91795035	91795036	-60	5.93	ACCTTaCCATgATGGcAAGcT
Shewanella amazonensis SB2B	119774920	119774921	-66	6.14	ACCTTCCCATaATGGcAAGGT
Colwellia psychrerythraea 34H	71280090	71280081	-64	4.89	ACCTTaCtAccgTGGtAAGcT
Haemophilus somnus 2336	170718005	170718002	-67	4.98	ACCTTaaCccTAgGttAAGcT
	170718005	170718005	-73	4.49	ACCTTgCgtTaggGtcAAGGa
Gallibacterium anatis UMN179	332289375	332289374	-132	4.24	ACCcTaaCgcaAgGttAgGGT
	332289375	332289375	-73	4.31	ACCTTgCgtTaggGtcAAGGg
Actinobacillus pleuropneumoniae serovar 5b str. L20	126208728	126208729	-72	5.05	ACCTTCaCcTaggGttAAGGa
Haemophilus influenzae Rd KW20	16272248	16272247	-62	5.11	ACCTTaaCcTTATGtaAAGGT
Aggregatibacter actinomycetemcomitans D11S-1	261868700	261868699	-80	5.28	ACCTTaaCcTgAcGttAAGGT
Haemophilus parainfluenzae T3T1	345429613	345429614	-69	5.39	ACCTTaaCcTTATGttAAGGT
Shewanella sp. MR-7	114048147	114048146	-64	4.33	ACtcTCCCgTgATGGGAgacT
Shewanella sp. ANA-3	117921203	117921202	-64	4.33	ACtcTCCCgTgATGGGAgacT
Shewanella sp. MR-4	113970923	113970922	-64	4.33	ACtcTCCCgTgATGGGAgacT
Shewanella oneidensis MR-1	24373255	24373257	-66	4.33	ACtcTCCCgTgATGGGAgacT
Shewanella putrefaciens CN-32	146292508	146292509	-66	4.33	ACtcTCCCgTgATGGGAgacT
Shewanella sp. W3-18-1	120599494	120599493	-64	4.33	ACtcTCCCgTgATGGGAgacT
Shewanella baltica OS155	126173742	126173743	-66	4.1	ACtcTCCCgcaATGGGAgacT
Phaeobacter gallaeciensis 2.10	400753780	400753781	-89	4.15	ACCTTCtggTTActGGAAaGa
Aeromonas salmonicida subsp. salmonicida A449	145297210	145297209	-76	4.02	AgCTTaCCcTTAcaGtAAaGg
Aeromonas veronii B565	330831553	330831554	-75	3.97	AgCTTgCCcTTAcaGtAAaGg
Aeromonas hydrophila subsp. hydrophila ATCC 7966	117621501	117620940	-75	3.57	AgtTTaCCcTTAcaGtAAaGg
Oceanimonas sp. GK1	374334286	374334286	-56	4.38	ACCTTgCCcagggGGGAAaGg
	374334286	374336644	-62	4.7	ACCTTaCCgTggcGGtAAccc
Vibrio fischeri ES114	59711389	59711388	-59	5.4	ACCTTCCatTaActGtAAGGT
Aliivibrio salmonicida LFI1238	209694385	209694384	-60	5.5	ACCTTCCatTTActGtAAGGT
Vibrio sp. EJY3	375262959	375262960	-151	3.92	ACtTTCCCcaatTttGAgGcT
Vibrio cholerae O1 biovar El Tor str. N16961	15640990	15642213	-30	5.23	ACCTTaCCtTaAgGttAAGGT
Vibrio furnissii NCTC 11218	375131662	375130210	-57	5.64	ACCTTgCCgcaAgGGGAAGGT
Actinobacillus succinogenes 130Z	152978705	152978706	-29	5.27	ACtTTaCCcTTAcGtcAAGGT
Mannheimia succiniciproducens MBEL55E	52424941	52424942	-69	5.83	ACCTTCCCcTTAgGtcAAGGT
Gallibacterium anatis UMN179	332288691	332288692	-99	5.31	ACtTTaaCcTTgctGGAAGGT
Providencia stuartii MRSN 2154	386742363	386742364	-131	5.89	ACCTTaCCcTTgaGGGAAGGT
Edwardsiella ictaluri 93-146	238919070	238919069	-108	5.85	ACCTTaaCcTTgcGGGAAGGT
Edwardsiella tarda EIB202	269138396	269138395	-114	5.85	ACCTTaaCcTTgcGGGAAGGT
Photorhabdus luminescens subsp. laumondii TTO1	37527683	37527684	-130	5.89	ACCTTaCCcTTgaGGGAAGGT
Photorhabdus asymbiotica subsp. asymbiotica ATCC 43949	253988468	253988469	-130	6.09	ACCTTaCCcTgAcGGGAAGGT
Xenorhabdus bovienii SS-2004	290474620	290474621	-137	5.46	ACCcTCCCcTTgcaGGAAGGT
Xenorhabdus nematophila ATCC 19061	300721942	300721943	-68	5.84	ACCTTCCCcTTgcaGGAAGGT
Proteus mirabilis HI4320	197286019	197286020	-123	5.68	ACCTTCCCcTTgcGGaAAGGT
Citrobacter koseri ATCC BAA-895	157146878	157146890	-68	5.94	ACCTTCCCcTTgatGGAAGGT
Citrobacter rodentium ICC168	283784311	283784310	-94	5.94	ACCTTCCCcTTgatGGAAGGT
Salmonella enterica subsp. enterica serovar Typhimurium str. LT2	16763879	16763878	-96	5.76	ACCTTaaCcTTgctGGAAGGT
Salmonella bongori NCTC 12419	339998466	339998465	-104	5.76	ACCTTaaCcTTgctGGAAGGT
Enterobacter sp. 638	146310624	146310623	-94	5.76	ACCTTaaCcTTgctGGAAGGT
	146310624	146310335	-63	5.25	ACCTTCCggTTAgGGGAgGGT
	146310624	146312718	-88	5.25	ACCTTCCCcTgATtGGgAGGc
Enterobacter cloacae subsp. cloacae ATCC 13047	296101618	296101617	-11	5.94	ACCTTCCCcTTgatGGAAGGT
	296101618	296101294	-63	5.15	ACCTTCCggTaAgGGGAgGGT
Enterobacter asburiae LF7a	345298170	345298169	-95	5.94	ACCTTCCCcTTgatGGAAGGT
	345298170	345297903	-24	5.15	ACCTTCCggTaAgGGGAgGGT
Klebsiella oxytoca KCTC 1686	375259417	375259416	-93	6.15	ACCTTCCCcTTgctGGAAGGT
	375259417	375259021	-64	5.23	ACCTTCCtgTTggGGGAgGGT
Enterobacter aerogenes KCTC 2190	336249094	336249093	-92	6.15	ACCTTCCCcTTgctGGAAGGT
	336249094	336248772	-63	5.84	ACCTTCCCgTTgcGGGAgGGT
Klebsiella pneumoniae subsp. pneumoniae MGH 78578	152969037	152969036	-39	6.15	ACCTTCCCcTTgctGGAAGGT
	152969037	152968712	-63	5.58	ACCTTCCCgTTAcGGtAgGGT
Klebsiella variicola At-22	288936768	288936769	-96	6.15	ACCTTCCCcTTgctGGAAGGT
	288936768	288937101	-62	5.58	ACCTTCCCgTTAcGGtAgGGT
Enterobacter cloacae SCF1	311280605	311280606	-97	5.94	ACCTTCCCcTTgatGGAAGGT
	311280605	311280897	-62	5.15	ACCTTCCggTaAgGGGAgGGT
Cronobacter sakazakii ATCC BAA-894	156934930	156934931	-97	5.94	ACCTTCCCcTTgatGGAAGGT
	156934930	156935351	-33	5.57	ACCTTCCCgcaAgGGGAgGGT
Cronobacter turicensis z3032	260596885	260596883	-80	5.94	ACCTTCCCcTTgatGGAAGGT
	260596885	260596554	-62	5.57	ACCTTCCCgcaAgGGGAgGGT
Escherichia coli str. K-12 substr. MG1655	16128471	16128468	-66	6.15	ACCTTCCCcTTgctGGAAGGT
	16128471	16128116	-74	5.74	ACCTTCCCgTaAgGGGAAGGa
Dickeya zeae Ech1591	251790606	251790607	-112	5.22	ACCcTtCCcTTgctGGAAGGT
	251790606	251789896	-79	6.03	ACCTTCCCgTTActGGAAGGT
Dickeya dadantii Ech703	242238478	242238477	-101	5.33	ACCcTgaCcTTgctGGAAGGT
	242238478	242239624	-58	5.15	ACCTTaCggcTActGGAAGGT
Pantoea ananatis LMG 20103	291616597	291616595	-82	6.03	ACCTTCCCcTTgaGGGAAGGT
	291616597	291616311	-50	5.58	ACCTTgCCATaAgGGcAgGGT
Pantoea sp. At-9b	317047228	317047227	-83	5.93	ACCTTCCCcTgAatGGAAGGT
	317047228	317046949	-58	5.31	ACCcTCCCgcaggGGcAAGGT
Pectobacterium carotovorum subsp. carotovorum PC1	253687492	253687491	-102	5.4	ACCcTCCCcTTgctaGAAGGT
	253687492	253687229	-70	5.97	ACCTTCCCgTaggGGGAAGGT
	253687492	253686942	-61	5.72	ACCTTCCCcTTActGGAAcGT
Pectobacterium wasabiae WPP163	261822461	261822463	-104	5.32	ACCTTCCCcTTgccaGAAGGT
	261822461	261820381	-71	5.97	ACCTTCCCgTaggGGGAAGGT
Pectobacterium atrosepticum SCRI1043	50120133	50120132	-102	5.4	ACCcTCCCcTTgctaGAAGGT
	50120133	50119890	-71	5.97	ACCTTCCCgTaggGGGAAGGT
	50120133	50119608	-58	5.72	ACCTTCCCcTTActGGAAcGT
Serratia plymuthica AS9	333930913	333930912	-94	6.15	ACCTTCCCcTTgctGGAAGGT
	333930913	333933986	-164	5.29	ACCTTCCgcTaAgGGGAgGGT
Serratia sp. AS13	386327784	386327783	-94	6.15	ACCTTCCCcTTgctGGAAGGT
	386327784	386330856	-164	5.29	ACCTTCCgcTaAgGGGAgGGT
Serratia sp. AS12	333925960	333925959	-94	6.15	ACCTTCCCcTTgctGGAAGGT
	333925960	333929033	-164	5.29	ACCTTCCgcTaAgGGGAgGGT
Serratia proteamaculans 568	157369394	157369393	-92	6.15	ACCTTCCCcTTgctGGAAGGT
	157369394	157372233	-117	5.29	ACCTTCCgcTaAgGGGAgGGT
	157369394	157370653	-59	6.01	ACCTTCCCgTggTGGGAAGcT
Yersinia enterocolitica subsp. enterocolitica 8081	123443269	123443270	-185	5.87	ACCTTCCCcTTgctGtAAGGT
	123443269	123441068	-105	5.77	ACCTTCCCtcaAgGGGAAGGT
Yersinia pestis CO92	218930130	218930131	-195	5.9	ACCTTCaCcTTgctGGAAGGT
	218930130	218930426	-209	5.47	ACCTTCCCcTaAgaGGAgGGT
Yersinia pseudotuberculosis IP 32953	51595372	51595371	-193	5.9	ACCTTCaCcTTgctGGAAGGT
	51595372	51595072	-211	5.47	ACCTTCCCcTaAgaGGAgGGT
Rahnella sp. Y9602	322833993	322833994	-80	6.01	ACCTTaCCcTTgctGGAAGGT
	322833993	322834375	-90	5.98	ACCTTCCCcTTAgGGGAAGGa
Rahnella aquatilis CIP 78.65 ATCC 33071	383191190	383191191	-80	6.15	ACCTTCCCcTTgctGGAAGGT
	383191190	383191573	-90	5.8	ACCTTCCCcTTAgGGGAAGGg
Escherichia blattae DSM 4481	387890108	387890124	-95	6.12	ACCTTCCCcTTgcGGcAAGGT
Erwinia billingiae Eb661	300715645	300715644	-83	5.94	ACCTTCCCcTTgatGGAAGGT
Erwinia tasmaniensis Et1/99	188534579	188534580	-83	5.94	ACCTTCCCcTTgatGGAAGGT
	188534579	188532980	-67	5.59	ACCTTCCCAcaggGGcAgGGT
Erwinia amylovora ATCC 49946	292898764	292898763	-82	5.49	ACgTTCCCcTTgatGGAAGGT
	292898764	292898498	-63	5.53	ACCTTCCCgcTggGGcAgGGT
Erwinia pyrifoliae Ep1/96	259909198	259909199	-84	5.96	ACCTTCCCcTTAatGGAAGGT
	259909198	259907496	-63	5.18	ACCTTCaCgcaggGGcAgGGT
Erwinia sp. Ejp617	385787626	385787625	-82	5.96	ACCTTCCCcTTAatGGAAGGT
	385787626	385785729	-22	5.18	ACCTTCaCgcaggGGcAgGGT
Tistrella mobilis KA081020-065	389877614	389877615	-103	5.65	ACCTTCCagcgActGGAAGGT

## Sheet: MerR
Strain Name	GI of the TF	GI of the Protein encoded by the Regulated Gene	TFBS position	TFBS score	TFBS sequence
Salmonella enterica subsp. enterica serovar Typhi str. CT18	18466552	18466553	-64	6.79	ACTCCGTACaTAacTACGGAAG
Enterobacter cloacae subsp. cloacae ATCC 13047	295697880	295697881	-64	6.79	ACTCCGTACaTAacTACGGAAG
Nitrosomonas eutropha C91	114330067	114330066	-62	6.79	ACTCCGTACaTAacTACGGAAG
Pseudomonas aeruginosa PA7	152986692	229577672	-64	6.73	ACTCCGTACaTgaGTACGGAAG
Cupriavidus metallidurans CH34	56550664	56550663	-62	6.73	ACTCCGTACaTgaGTACGGAAG
Janthinobacterium sp. Marseille	152981934	152982220	-62	6.29	ACTCtGTACcTgacTACGGAAG
	152981934	152983427	-83	6.69	ACTCCGTACaTAacTACGGAAa
Pseudomonas putida	18150967	18150966	-84	5.81	ACTCCGgACaTgacTACGGAca
Nitrosomonas sp. AL212	325980819	325980820	-64	6.65	ACTCCGTACaTgacTACGGAAG
Pseudomonas aeruginosa	156144894	156144895	-64	6.79	ACTCCGTACaTAacTACGGAAG
Pseudomonas sp. ADP	32455842	32455841	-62	6.79	ACTCCGTACaTAacTACGGAAG
Halothiobacillus neapolitanus c2	261855813	261855812	-61	6.73	ACTCCGTACaTgaGTACGGAAG
uncultured bacterium	84310705	84310706	-64	6.73	ACTCCGTACaTgaGTACGGAAG
Acidovorax ebreus TPSY	222111318	222111319	-64	6.73	ACTCCGTACaTgaGTACGGAAG
Nitrosomonas europaea ATCC 19718	30248847	30248846	-62	6.65	ACTCCGTACaTgacTACGGAAG
Alicycliphilus denitrificans K601	330824543	330824542	-62	6.65	ACTCCGTACaTgacTACGGAAG
Polaromonas sp. JS666	91788104	91788103	-62	6.69	ACTCCGTACaTTacTACGGAAa
Ralstonia pickettii 12J	187928866	187928867	-64	6.42	ACTCCGTACaacaGTACGGAAG
Escherichia coli	237640334	237640333	-62	6.9	ACTCCGTACaTTGGTACGGAAG
Alicycliphilus denitrificans K601	330825931	330825930	-62	6.55	ACTCCGTACaTgacTACGGAAa
Pseudomonas fluorescens SBW25	146344324	146344323	-62	6.55	ACTCCGTACcTgacTACGGAAa
Pseudomonas aeruginosa PA7	152989484	229577673	-62	6.33	ACcCCGTACcTAacTACGGAAa
Stenotrophomonas maltophilia K279a	190574351	190574352	-67	6.78	ACTCCGTACTTgacTACGGAAG
Burkholderia glumae BGR1	238023356	238023355	-151	6.19	ACTCCGTAgTcgacTACGGAAG
Nitrosococcus oceani ATCC 19707	77166214	77166213	-97	6.42	ACTCCGTAgTTgacTACGGAAG
Methylococcus capsulatus str. Bath	53804557	53804549	-240	6.06	ACTCCGTAgccgacTACGGAAG
Delftia acidovorans SPH-1	160895935	160895934	-62	6.42	ACTCCGTAgTTgacTACGGAAG
Achromobacter xylosoxidans A8	311104275	311104276	-64	6.42	ACTCCGTAgTTgacTACGGAAG
Alicycliphilus denitrificans BC	319762527	319762526	-62	6.32	ACTCCGTAgTTgacTACGGAAa
Marinobacter aquaeolei VT8	120554318	120554317	-64	6.29	ACTCCGTAgcTgacTACGGAAG
Marinobacter adhaerens HP15	385329932	385329933	-438	6.78	ACTCCGTACTTgacTACGGAAG
Marinobacter hydrocarbonoclasticus ATCC 49840	387814358	387814357	-64	6.78	ACTCCGTACTTgacTACGGAAG
Marinobacter aquaeolei VT8	120537146	120537145	-64	6.78	ACTCCGTACTTgacTACGGAAG
Acidithiobacillus ferrooxidans ATCC 53993	198282306	198282307	-85	5.78	ACTCCGTACcagacTACGGtAa
Acidithiobacillus ferrooxidans ATCC 53993	198282311	198282310	-83	5.78	ACTCCGTACcagacTACGGtAa
Thiobacillus denitrificans ATCC 25259	74317356	74317357	-53	6.69	ACTCCGTACaTAacTACGGAAa
Acidovorax sp. JS42	121593862	121593863	-35	6.92	ACTCCGTACTTAacTACGGAAG
Burkholderia multivorans ATCC 17616	161525439	161525440	-35	7	ACTCCGTACTTAaGTACGGAAG
Burkholderia multivorans ATCC 17616	189349823	189349822	-33	7	ACTCCGTACTTAaGTACGGAAG
Candidatus Nitrospira defluvii	302035458	302035459	-35	7	ACTCCGTACTTAaGTACGGAAG
Polaromonas sp. JS666	91790623	91790622	-33	7	ACTCCGTACTTAaGTACGGAAG
Thiomonas intermedia K12	296136066	296136067	-60	6.17	ACTCCGTACTTTGGTACGGctc
Marinobacter sp. BSs20148	399543195	399543196	-100	5.68	AtTCCGTAgcTgacTACGGgAG
Marinobacter aquaeolei VT8	120553180	120553181	-66	5.68	AtTCCGTAgcTgacTACGGgAG
Idiomarina loihiensis L2TR	56460744	56460745	-67	4.74	ctTCCGTAgTgAGGTACGGgtT
Gallionella capsiferriformans ES-2	302879104	302879105	-57	5.61	ACTCCGTAgTTgacTACGGgtT
Methylibium petroleiphilum PM1	124266854	124266855	-58	6.03	ACTCCGTACTcAGGTACGtAcc
Ralstonia eutropha H16	116694849	116694850	-143	6.67	ACTCCGTACcTTGGTACGGAcc
Cupriavidus necator N-1	339322172	339322173	-143	6.67	ACTCCGTACcTTGGTACGGAcc
Alicycliphilus denitrificans K601	330824750	330824749	-58	6.23	ACTCCGTAgcaTGGTACGGAgT
Ralstonia metallidurans CH34	56130681	56130680	-61	6.45	ACTCCGTACTcAGGTACGGgAT
Pseudomonas stutzeri A1501	146283748	146283749	-62	6.69	AtTCCGTACTTTGGTACGGAgT
Pseudomonas aeruginosa PA7	152985495	152987883	-60	6.69	AtTCCGTACTTTGGTACGGAgT
Pseudomonas alcaligenes	49188503	49188504	-54	6.69	AtTCCGTACTTTGGTACGGAgT
Alicycliphilus denitrificans K601	330825300	330825299	-99	6.01	ACTCtGTACccgGcTACGGAgT
Burkholderia xenovorans LB400	91785541	91785540	-56	6.21	ACTCCGTACTcAGGTACGcAcc
Azoarcus sp. BH72	119897645	119897646	-70	6.37	ACTCCGTACcTTGGTACGGgcT
Legionella longbeachae NSW150	289165513	289165514	-62	5.49	ACTCCGTACTaTaGTACatAcT
Legionella pneumophila subsp. pneumophila str. Philadelphia 1	52840313	52840314	-64	6.05	ACTCCGTACTaTaGTACGtAcT
Sphingopyxis alaskensis RB2256	103487914	103487915	-11	6.67	ACTCCGTACTaTGGTACGGAgc
Novosphingobium aromaticivorans DSM 12444	87200138	87200139	-37	6.31	ACTCCGTACcaTGGTACGcAAG
Sphingopyxis alaskensis RB2256	103487108	103487109	-36	6.21	ACTCCGTACcaTGGTACGGAtG
Sphingobium sp. SYK-6	347527713	347527712	-82	6.44	ACTCCGTACcaTGGTACGGAcc
Sphingomonas wittichii RW1	148554045	148554046	-66	4.1	caaCCGTACcaTGGTACaGccc
Kangiella koreensis DSM 16069	256822576	256822575	-61	5.49	ACTCCGTACTaTaGTACtGtcT
Sinorhizobium fredii NGR234	227822769	227822768	-64	6.62	ACTCCGTACcaTGGTACGGAAc
Sinorhizobium meliloti 1021	16262604	16262603	-65	6.18	ACTCtGTACcaTGcTACGGAAc
Sinorhizobium fredii USDA 257	398353491	398353490	-65	6.62	ACTCCGTACcaTGGTACGGAAc
Kribbella flavida DSM 17836	284028821	284028821	-34	6.43	ACTCCGTACTTgaGTACGGggT
Nocardioides sp. JS614	119716427	119716427	-34	4.98	ACTtCGTAgTTgGGTACaGggT
Kribbella flavida DSM 17836	284030587	284030587	-34	4.02	ACTtCGTAtccAGGTcCaGggT
Nocardia farcinica IFM 10152	54027868	54027868	-36	4.95	ACcCtGTACTcgGGTACaGggT
Rhodococcus erythropolis	33867190	33867190	-34	5.18	ACTCCGTAgccgGGTACcGggT
Rhodococcus opacus B4	226359429	226359429	-7	5.06	ACTCgGTAgTggGGTACGGggT
Stackebrandtia nassauensis DSM 44728	291302831	291302830	-36	3.96	AtcCtGTACcTAaGTcCaGgtT
Nocardioides sp. JS614	119714250	119714249	-35	5.27	AtTCCGTACcTAGGTcCGGgtT
Nocardioides sp. JS614	119714254	119714253	-50	5.27	AtTCCGTACcTAGGTcCGGgtT
Shewanella putrefaciens CN-32	146291282	146291281	-60	6.45	ACTCCGTACTaTGGTACGGcAT
Shewanella sp. W3-18-1	120600000	120600001	-62	6.45	ACTCCGTACTaTGGTACGGcAT
Kangiella koreensis DSM 16069	256822495	256822494	-62	6.33	ACTCCGTACTTgGaTACGGAgT
Pseudoalteromonas sp. SM9913	315127671	315127672	-55	6.13	ACcCCGTACTTAtGTACGGAgT
Shewanella violacea DSS12	294142008	294142007	-175	5.27	ACTCCGTAtcTAGGTACaGgcT
Alteromonas macleodii str. Deep ecotype	332140507	332140506	-55	5.3	ACTCCGTACTTAGGTACatgca
Alteromonas macleodii str. Deep ecotype	332140519	332140520	-119	6.24	ACTCCGTACaaTGGTACGGcgT
Shewanella frigidimarina NCIMB 400	114564645	114564644	-60	6.5	ACTCCGTACaTAGGTACGGcAc
Alteromonas macleodii str. Deep ecotype	332140514	332140512	-62	5.42	ACagCGTACaTTaGTACGGcAT
Shewanella sp. ANA-3	117676254	117676253	-60	6.5	ACTCCGTACaTcGGTACGGAga
Glaciecola sp. 4H-3-7+YE-5	332308747	332308746	-60	6.5	ACTCCGTACaTcGGTACGGAga
Acidiphilium multivorum AIU301	326404760	326404760	-69	6.34	ACTCCGTACTaTGGTACGGAtG
Acidithiobacillus ferrivorans SS3	344200400	344200402	-45	5.61	ACaCCGTACTaTaGTACGGtgT
Haliangium ochraceum DSM 14365	262196044	262196044	-51	5.44	ACTCtGTACcTTacTACaGggT
Methylacidiphilum infernorum V4	189218464	189218464	-36	4.17	ACcCtGTACTTTaGTttaGggT
Acidobacterium capsulatum ATCC 51196	225872865	225872865	-36	4.53	ACTCtaTACcTAcGTACtGggT
Turneriella parva DSM 21527	392405005	392405008	-58	4.48	ACTCtGTACcaTacTACaatgT
Alkaliphilus oremlandii OhILAs	158320125	158320125	-48	4.78	ACtcTGTACctaGaTACAGGcc
Staphylococcus epidermidis ATCC 12228	27466999	27466999	-48	7.59	ACCGTGTACTATAGTACAGGGT
Staphylococcus aureus subsp. aureus TW20	387141687	387141687	-48	7.59	ACCGTGTACTATGGTACAGGGT
Staphylococcus aureus subsp. aureus TW20	387144443	387144443	-48	7.59	ACCGTGTACTATGGTACAGGGT
Bacillus cereus AH820	218905652	218905652	-46	7.46	ACCcTGTACTATGGTACAGGGT
Geobacillus sp. C56-T3	297531351	297531351	-46	7.33	ACCcTGTACTATAGTACAaGGT
Geobacillus kaustophilus HTA426	56421630	56421630	-167	7.33	ACCcTGTACTATAGTACAaGGT
Anoxybacillus flavithermus WK1	212639256	212639256	-53	6.73	ACtaTGTACctTAGTACAaGGT
Bacillus cellulosilyticus DSM 2522	317129782	317129782	-45	6.54	ACCcTGTACctaAGTACAGGGT
Streptococcus mitis B6	289167732	289167732	-49	7.46	ACCGTGTACTATGGTACAtGGT
Streptococcus agalactiae 2603V/R	22537406	22537406	-47	7.46	ACCGTGTACTATGGTACAtGGT
Streptococcus agalactiae 2603V/R	22538159	22538159	-47	7.46	ACCGTGTACTATGGTACAtGGT

## Sheet: CadR-PbrR
Strain Name	GI of the TF	GI of the Protein encoded by the Regulated Gene	TFBS position	TFBS score	TFBS sequence
Enterobacter cloacae	226809970	226809971	-62	5.99	ACtCTATAGTGACTAtAGaGa
Enterobacter cloacae	226807660	226807661	-62	5.99	ACtCTATAGTGACTAtAGaGa
Klebsiella pneumoniae	38639701	38639700	-60	5.99	ACtCTATAGTGACTAtAGaGa
Shewanella frigidimarina NCIMB 400	114564617	114564618	-62	5.99	ACtCTATAGTGACTAtAGaGa
Candidatus Accumulibacter phosphatis clade IIA str. UW-1	257074488	257074489	-59	6.51	ACtCTATAGTAACTAtAGGGT
Candidatus Accumulibacter phosphatis clade IIA str. UW-1	257074518	257074517	-57	6.51	ACtCTATAGTAACTAtAGGGT
Candidatus Accumulibacter phosphatis clade IIA str. UW-1	257091646	257091645	-57	6.51	ACtCTATAGTAACTAtAGGGT
Thiomonas intermedia K12	296137629	296137628	-60	6.07	ACtCTATAGcGACTAtAGaGT
Pseudomonas stutzeri CCUG 29243	392420680	392420681	-63	6.24	ACCCTATAGTAgCTAtAGGGa
Thioalkalivibrio sulfidophilus HL-EbGr7	220935970	220935971	-68	5.99	ACtCTATAGTAACTAtAGaGa
Alicycliphilus denitrificans K601	330824419	330824418	-61	5.61	ACCCTATAGccACTAtAGGGa
Ralstonia metallidurans CH34	56130720	56130719	-62	6.36	ACtCTATAGTAACTAgAGGGT
Acidovorax sp. JS42	121593646	121593647	-62	6.33	ACtCTATAGTAACTAtAGaGT
Ralstonia pickettii 12D	241114344	241114345	-64	6.33	ACtCTATAGTAACTAtAGaGT
Ralstonia pickettii 12J	187928898	187928897	-62	6.27	ACtCTATAGTAgCTAtAGaGT
Ralstonia pickettii 12J	187928725	187928726	-66	6.27	ACtCTATAGTAgCTAtAGaGT
Pusillimonas sp. T7-7	332283588	332283589	-55	5.63	ACtCTgaAGTcgCTACAGGGT
Psychrobacter cryohalolentis K5	93006174	93006175	-54	5.14	ACtCTAaAGccACTAgAGGGT
Enterobacter cloacae SCF1	311281383	311281384	-69	5.71	ACtCTAcAGTtACTACAGaGT
Denitrovibrio acetiphilus DSM 12809	291287852	291287853	-86	5.7	ACtCTATAGTtACTAtAGGtT
Parvibaculum lavamentivorans DS-1	154253825	154253826	-27	4.75	ACtCTATAtctACTAgAGGtT
Tistrella mobilis KA081020-065	389874320	389874319	-178	4.75	ACtCTATAtctACTAgAGGtT
Pseudomonas aeruginosa DK2	392983845	392983844	-67	4.75	ACtCTATAtctACTAgAGGtT
	392983845	392983847	-53	4.38	ACtCTccAGccgCTACAGGcT
Cupriavidus metallidurans CH34	94311240	94311241	-27	4.75	ACtCTATAtctACTAgAGGtT
Acidovorax ebreus TPSY	222111335	222111334	-68	4.75	ACtCTATAcctACTAgAGGtT
Achromobacter xylosoxidans A8	311109783	311109782	-65	4.75	ACtCTATAcctACTAgAGGtT
	311109783	311109784	-132	5.5	ACtCTATAtcAgCTAgAGGGT
Achromobacter xylosoxidans A8	58616712	58616711	-65	4.75	ACtCTATAcctACTAgAGGtT
Hahella chejuensis KCTC 2396	83646411	83646410	-57	5.47	ACCCTgTAGcGACTcCAGacT
Acidithiobacillus ferrooxidans ATCC 23270	218667807	218667087	-64	6.18	ACtaTgTAGTGACTACAaGGT
Thiocystis violascens DSM 198	390949982	390949981	-56	5.6	ACtCcgTAGTcgCTACAGGGT
Delftia acidovorans SPH-1	160895927	160895928	-275	5.41	ACCtTggAGctACTcCAaGGT
Herminiimonas arsenicoxydans	134094804	134094805	-61	5.96	ACCCcgTAGcGACTACAGGGT
Herminiimonas arsenicoxydans	134093780	134093781	-61	6.46	ACCCTgTAGcGgCTACAGGGT
Chromobacterium violaceum ATCC 12472	34496608	34496609	-155	6.78	ACCCTgTAGTGACTACAGGGT
Pelobacter propionicus DSM 2379	118579268	118579269	-57	5.07	ACCCTgaAGTGggTACAGGcT
Halomonas elongata DSM 2581	307544132	307544131	-56	5.57	ACCCTATAcaGACTAtAGGGT
Pseudomonas aeruginosa PAO1	15598885	15598886	-61	6.34	ACtCTgTAGTtgCTACAGGGT
Janthinobacterium sp. Marseille	152981900	152981047	-70	6.31	ACCCTATAGTcgCTACAGGGT
Herminiimonas arsenicoxydans	134094827	134094826	23	6.56	ACCCTATAGTGgCTACAGaGT
Collimonas fungivorans Ter331	340786317	340786318	-29	6.63	ACCtTATAGTAgCTACAGGGT
Herbaspirillum seropedicae SmR1	300310934	300310933	-65	6.26	ACCtTgTAGTtACTtCAGGGT
Herminiimonas arsenicoxydans	134094758	134094759	-58	4.75	ACCCTcaAGTGgCTttAtaGT
Thauera sp. MZ1T	217970507	217970506	-56	5.55	ACtCTgTAGTGACTACgGatT
Thauera sp. MZ1T	217980169	217980168	-56	5.55	ACtCTgTAGTGACTACgGatT
Polynucleobacter necessarius subsp. asymbioticus QLW-P1DMWA-1	145589858	145589857	-58	6.26	ACtCTATAGTtACTAtAGGGT
Dechloromonas aromatica RCB	71908246	71908244	-48	5.16	ACtCTgTAGccACTcaAGGGT
Candidatus Accumulibacter phosphatis clade IIA str. UW-1	257091621	257091619	-48	5.42	ACtCTgTAGTcACTcaAGGGT
Rubrivivax gelatinosus IL144	383756479	383756478	-33	4.85	ACtCTAaAcccgCTACAGGGT
Acidovorax sp. JS42	121593735	121593734	-33	5.28	ACtCTATAcccACTtCAGGGT
Alicycliphilus denitrificans BC	319760966	319760965	-183	5.87	ACtCTgTAGTGggTAtAGGGT
Methylibium petroleiphilum PM1	124266850	124266848	-54	6.07	ACtCTggAGcAgCTACAGGGT
Variovorax paradoxus EPS	319794737	319794736	-34	4.87	ACtCTAcAcctgCTtCAGGGT
Variovorax paradoxus S110	239816536	239816535	-25	4.87	ACtCTAcAcctgCTtCAGGGT
Pseudomonas mendocina ymp	146309240	146309239	-56	6.8	ACCCTATAGTGACTACAGGGT
Pseudomonas stutzeri A1501	146281058	146281059	-211	6.4	ACCCTgTAGTGgCTttAGGGT
Pseudomonas fulva 12-X	333900421	333900420	-54	6.74	ACCCTATAGTGgCTACAGGGT
Pseudomonas brassicacearum subsp. brassicacearum NFM421	330806917	330806916	-59	6.74	ACCCTATAGTGgCTACAGGGT
Pseudomonas fluorescens F113	378948180	378948179	-59	6.74	ACCCTATAGTGgCTACAGGGT
Pseudomonas fluorescens Pf0-1	77461593	77461592	-57	6.74	ACCCTATAGTGgCTACAGGGT
Pseudomonas protegens Pf-5	70733178	346643301	-61	6.74	ACCCTATAGTGgCTACAGGGT
Pseudomonas fluorescens SBW25	229593184	229593183	-58	6.74	ACCCTATAGTGgCTACAGGGT
Pseudomonas fluorescens A506	387896198	387896197	-58	6.74	ACCCTATAGTGgCTACAGGGT
Pseudomonas syringae pv. tomato str. DC3000	28872392	28872391	-58	6.74	ACCCTATAGTGgCTACAGGGT
Pseudomonas entomophila L48	104784143	104784142	-162	6.74	ACCCTATAGTGgCTACAGGGT
Pseudomonas putida KT2440	26991816	26991815	-57	6.74	ACCCTATAGTGgCTACAGGGT
Pseudogulbenkiania sp. NH8B	347539860	347539861	-61	6.78	ACCCTgTAGTAACTACAGGGT
Sodalis glossinidius str. morsitans	85059830	85059831	-65	6.58	ACCCTATAGTAgCTtCAGGGT
Desulfovibrio magneticus RS-1	239905914	239905913	-54	5.72	ACCCTggAGTtgCTcCAaGGT
Laribacter hongkongensis HLHK9	226939381	226939380	-47	6.43	ACCCTATAGTAgCTcCAGGGT
Advenella kashmirensis WT001	389871641	389871642	-59	5.73	ACtCTAaAGTtACTtCAGGGT
Bordetella pertussis Tohama I	33593687	33593686	-56	6.49	ACCCTATAGTAACTcCAGGGT
Bordetella parapertussis 12822	33596088	33596087	-56	6.49	ACCCTATAGTAACTcCAGGGT
Bordetella bronchiseptica RB50	33601484	33601483	-56	6.49	ACCCTATAGTAACTcCAGGGT
Bordetella petrii DSM 12804	163857184	163857185	21	6.49	ACCCTATAGTAACTcCAGGGT
Bordetella avium 197N	187478129	187478128	-80	6.49	ACCCTATAGTAACTcCAGGGT
Dechloromonas aromatica RCB	71907876	71907877	-59	6.74	ACCCTATAGTAgCTACAGGGT
Candidatus Accumulibacter phosphatis clade IIA str. UW-1	257074467	257074469	-286	6.64	ACCCTATAGTAACTtCAGGGT
Tolumonas auensis DSM 9187	237808504	237808505	-79	6.37	ACCCTgTAGTtACTAtAGGGT
Dickeya zeae Ech1591	251791130	251791131	-57	6.55	ACCCTATAGTtACTACAGGGT
Dickeya dadantii 3937	307129282	307129281	14	6.47	ACCCTgTAGTtgCTACAGGGT
Burkholderia phytofirmans PsJN	187922062	187922060	-322	6.45	ACCtTgTAGTGgCTtCAGGGT
Burkholderia xenovorans LB400	91781409	91781408	-352	6.27	ACCtTgTAGTGgCTtCAaGGT
Burkholderia sp. CCGE1001	323524406	323524405	-55	6.27	ACCtTgTAGTGgCTtCAaGGT
Burkholderia sp. CCGE1003	307728121	307728122	-57	6.27	ACCtTgTAGTGgCTtCAaGGT
Burkholderia sp. CCGE1002	295675108	295675107	-56	6.27	ACCtTgTAGTGgCTtCAaGGT
Burkholderia sp. YI23	377811542	377811541	-78	5.54	ACCtTgaAGcAACTtCAaGGT
Burkholderia cenocepacia HI2424	116688147	116688148	-59	6.45	ACCtTgTAGTGgCTtCAGGGT
Burkholderia cepacia GG4	402564926	402564927	-59	6.45	ACCtTgTAGTGgCTtCAGGGT
Burkholderia sp. 383	78064780	78064781	-58	6.45	ACCtTgTAGTGgCTtCAGGGT
Burkholderia ambifaria AMMD	115350169	115350170	-623	6.45	ACCtTgTAGTGgCTtCAGGGT
Burkholderia multivorans ATCC 17616	161523302	161523303	-61	6.61	ACCtTgTAGTGgCTACAGGGT
Burkholderia multivorans ATCC 17616	189351926	189351925	-59	6.61	ACCtTgTAGTGgCTACAGGGT
Burkholderia vietnamiensis G4	134294253	134294254	-518	6.45	ACCtTgTAGTGgCTtCAGGGT
Burkholderia sp. KJ006	387900880	387900882	-560	6.25	ACCtTgTAGcGACTtCAGGGT
Burkholderia gladioli BSR3	330815058	330815059	-64	6.03	ACCCTgaAGTGgCTtCAGGGT
Burkholderia glumae BGR1	238025766	238025767	-58	5.92	ACCtTgaAGTGgCTtCAGGGT
Burkholderia thailandensis E264	83721222	83720433	-56	5.9	ACCtTgTAGTcACTtCAaGGT
Burkholderia mallei ATCC 23344	53724031	53724032	-415	6.49	ACCtTgTAGTGACTACAaGGT
Burkholderia pseudomallei K96243	53720987	53720986	-56	6.49	ACCtTgTAGTGACTACAaGGT
Comamonas testosteroni CNB-2	264678598	264678599	-235	4.32	ACtCTcaAtctACTttAGGGT
Haemophilus parainfluenzae T3T1	345430333	345430334	-67	4.46	ACtCTgaAGTtACTtCAtatT
Actinobacillus succinogenes 130Z	152978474	152978473	-67	4.59	ACCCTgaAGTtACTtCAtatT
Mannheimia succiniciproducens MBEL55E	52424523	52424522	-59	5.15	ACCCTgaAGTtACTtCAtaGT
Haemophilus influenzae R2866	386264340	386264339	-65	3.92	AttCTAaAGTtACTtCAtatT
Haemophilus influenzae Rd KW20	16273513	16273512	-65	3.92	AttCTAaAGTtACTtCAtatT
Pseudoalteromonas atlantica T6c	109898341	109898342	-61	4.42	ACtCTATAcTtAgTAtAGacT
Glaciecola sp. 4H-3-7+YE-5	332308758	332308757	-59	4.61	ACtCTATAcTAggTAtAGacT
Glaciecola sp. 4H-3-7+YE-5	332308790	332308789	-59	4.74	ACCCTATAcTAggTAtAGacT
Alteromonas sp. SN2	333892927	333892928	-60	4.97	ACtCTATAccAAgTAtAGaGT
Alteromonas macleodii str. Deep ecotype	332141448	332141449	-61	3.9	ACtCTATAccAAgTAtAtacT
Cellvibrio japonicus Ueda107	192359178	192361572	-64	6.01	ACCCTcTAGTAACTAtAGaGT
Saccharophagus degradans 2-40	90021606	90021605	-56	6.08	ACtCTATAGTtACTAtAGaGT
Shewanella sp. ANA-3	117676098	117676097	-56	6.33	ACtCTATAGTAACTAtAGaGT
Kangiella koreensis DSM 16069	256822489	256822490	-58	6.18	ACtCTATAGTGACTAgAGaGT
Shewanella sp. W3-18-1	120597993	120597992	-58	6.49	ACtCTATAGTAACTACAGaGT
Shewanella putrefaciens CN-32	146291341	146291340	-58	6.49	ACtCTATAGTAACTACAGaGT
Shewanella putrefaciens CN-32	146293070	146293069	-58	6.49	ACtCTATAGTAACTACAGaGT
Ralstonia solanacearum GMI1000	17548541	17548540	-58	5.65	ACCCTggAGTtcCTtCAGGGT
Ralstonia pickettii 12J	187926974	187926975	-33	5.57	ACCCTggAGcttCTtCAGGGT
Rhodoferax ferrireducens T118	89899661	89899662	-55	5.46	ACtCTATAcctACTAtAGGGT
Methylobacillus flagellatus KT	91775046	91775047	-17	5.37	ACCCTcTAGTAACTtgAtGGT
Idiomarina loihiensis L2TR	56460738	56460737	-160	5.68	ACCtTATAGTAACTttAtaGT
Marinobacter aquaeolei VT8	120554330	120554331	-62	5.84	ACCtTATAGTGACTAtAtaGT
Marinobacter aquaeolei VT8	120554325	120554326	-249	5.96	ACCtTATAGTGgCTAtAtGGT
Pseudomonas stutzeri ATCC 17588 LMG 11199	339494878	339494877	-203	5.78	ACCtTATAGTAgCTAtAtaGT
Pseudomonas stutzeri CCUG 29243	392423349	392423348	-60	5.95	ACCtTATAGTAgCTAtAaGGc
Acinetobacter baumannii ACICU	184156554	184156555	-62	4.83	ACatTATAGctACTAtAtaGT
Desulfurispirillum indicum S5	317050205	317050206	-62	5.62	ACCtTATAGTAgCTttAtaGT
Pseudomonas putida	18150965	18150964	-60	5.62	ACCtTATAGTAgCTttAtaGT
Thioalkalivibrio sulfidophilus HL-EbGr7	220933655	220933656	-62	5.62	ACCtTATAGTAgCTttAtaGT
Burkholderia xenovorans LB400	91778502	91778501	-60	5.62	ACCtTATAGTAgCTttAtaGT
Burkholderia xenovorans LB400	91780442	91780441	-60	5.62	ACCtTATAGTAgCTttAtaGT
Burkholderia xenovorans LB400	91780901	91780902	-62	5.62	ACCtTATAGTAgCTttAtaGT
Burkholderia xenovorans LB400	91782920	91782919	-60	5.62	ACCtTATAGTAgCTttAtaGT
Burkholderia xenovorans LB400	91777225	91777226	-62	5.62	ACCtTATAGTAgCTttAtaGT
Burkholderia xenovorans LB400	91784675	91784674	-60	5.62	ACCtTATAGTAgCTttAtaGT
Burkholderia xenovorans LB400	91784689	91784688	-60	5.62	ACCtTATAGTAgCTttAtaGT
Marinobacter aquaeolei VT8	120537134	120537135	-62	5.62	ACCtTATAGTAgCTttAtaGT
Marinobacter aquaeolei VT8	120553826	120553825	-39	5.62	ACCtTATAGTAgCTttAtaGT
Desulfurispirillum indicum S5	317050214	317050215	-62	5.62	ACCtTATAGTAgCTttAtaGT
Pseudomonas stutzeri CCUG 29243	392420391	392420390	-60	5.62	ACCtTATAGTAgCTttAtaGT
Pseudomonas putida ND6	38638567	38638568	-62	5.62	ACCtTATAGTAgCTttAtaGT
Shewanella sp. W3-18-1	120597269	120597270	-62	5.68	ACCtTATAGTGACTttAtaGT
Shewanella sp. W3-18-1	120597352	120597351	-60	5.68	ACCtTATAGTGACTttAtaGT
Shewanella sp. W3-18-1	120597244	120597245	-62	5.68	ACCtTATAGTGACTttAtaGT
Alcanivorax borkumensis SK2	110834228	110834229	-62	5.62	ACCtTATAGTAgCTttAtaGT
Shewanella putrefaciens CN-32	146291305	146291306	-62	5.68	ACCtTATAGTGACTttAtaGT
Shewanella putrefaciens CN-32	146291331	146291332	-62	5.68	ACCtTATAGTGACTttAtaGT
Enterobacter cloacae subsp. cloacae ATCC 13047	295697864	295697863	-60	5.62	ACCtTATAGTAgCTttAtaGT
Shewanella putrefaciens 200	386314317	386314316	-60	5.62	ACCtTATAGTAgCTttAtaGT
Idiomarina loihiensis L2TR	56459740	56459741	-62	5.62	ACCtTATAGTAgCTttAtaGT
Idiomarina loihiensis L2TR	56460351	56460350	-60	5.62	ACCtTATAGTAgCTttAtaGT
Polaromonas naphthalenivorans CJ2	121606886	121606885	-49	4.93	ACCtTcaAGTGggTtCAGGGT
Polaromonas sp. JS666	91789333	91789335	-61	5.21	ACCtTgaAGTGggTcCAGGGT
Acidovorax citrulli AAC00-1	120610496	120610495	-327	5.17	ACCtTgaAGcGgCTtgAaGGT
Alicycliphilus denitrificans BC	319762167	319762166	-33	5.76	ACCtTcgAGTGgCTtCAGGGT
Acidovorax ebreus TPSY	222110418	222110417	-33	6.01	ACCtTggAGTGgCTtCAaGGT
Acidovorax sp. JS42	121594931	121594932	-35	6.01	ACCtTggAGTGgCTtCAaGGT
Haemophilus somnus 2336	170718020	170718019	-61	5.88	ACCCTgTAaTGACTACgGaGT
Haemophilus influenzae R2846	386265363	386265362	-61	5.88	ACCCTgTAaTGACTACgGaGT
Pasteurella multocida subsp. multocida str. Pm70	15603806	15603807	-64	5.88	ACCCTgTAaTGACTACgGaGT
Haemophilus parasuis SH0165	219871909	219871910	-62	5.88	ACCCTgTAaTGACTACgGaGT
Gallibacterium anatis UMN179	332289364	332289363	-177	5.75	ACtCTgTAaTAACTACgGaGT
Haemophilus parainfluenzae T3T1	345429437	345429436	-64	5.57	ACCtTgTAGTGACTACgGacT
Mannheimia succiniciproducens MBEL55E	52425488	52425489	-78	5.49	AgtCTgTAGTAgCTACgGaGT
Haemophilus influenzae R2866	386265027	386265028	-57	5.73	ACttTgTAGTtACTACAGGtT
Haemophilus influenzae 10810	378696781	378696780	-59	5.73	ACttTgTAGTtACTACAGGtT
Marinobacter hydrocarbonoclasticus ATCC 49840	387815443	387815444	-44	6.52	ACCCTgTAGcAACTACAGGGT
Marinobacter aquaeolei VT8	120556018	120556019	-56	6.52	ACCCTgTAGcAACTACAGGGT
Marinobacter sp. BSs20148	399546188	399546189	-56	6.78	ACCCTgTAGTAACTACAGGGT
Marinobacter adhaerens HP15	385332710	385332711	-56	6.54	ACCCTATAGcAACTACAGGGT
Pseudoalteromonas haloplanktis TAC125	77359530	77359531	-94	5.22	ACCtTccAGTAACTAgAaGGT

## Sheet: CadR-PbrR-like
Strain Name	GI of the TF	GI of the Protein encoded by the Regulated Gene	TFBS position	TFBS score	TFBS sequence
Mesorhizobium ciceri biovar biserrulae WSM1271	319782032	319782033	-91	6.19	AAgCTCTAGTgACTAGAGcAA
Mesorhizobium loti MAFF303099	13472246	13472245	-96	6.19	AAgCTCTAGTgACTAGAGcAA
Polymorphum gilvum SL003B-26A1	328545842	328545841	-88	5.95	AAtCTCTAGTCgCTgGAGaAA
Rhodobacter sphaeroides 2.4.1	125654714	125654713	-181	4.99	AAgCTacAGTggCTgtAGatc
Roseobacter litoralis Och 149	339501493	339501494	-58	6.01	AACCTCTAGTCgCTAGAGacA
Maricaulis maris MCS10	114570883	114570882	-53	5.16	cTtCTacAGTCgCTgtAGaAA
	114570883	114570885	-107	5.15	ATgCTacAGcCACTAGAGacT
Pseudovibrio sp. FO-BEG1	374329891	374329895	-55	5.52	AACCTacAGTgACTAGAGccT
Maricaulis maris MCS10	114568691	114568690	-62	6.08	AACCTCcAGTCgCTAGAGGgA
Alcanivorax borkumensis SK2	110833105	110833106	-130	5.23	AACCTgTAGTtACTAtAGctT
Roseobacter denitrificans OCh 114	110678265	110678264	-328	5.87	AAgCTaTAGTtACTAGAGGtc
Rhodobacter sphaeroides ATCC 17025	146279434	146279435	-62	5.5	AACCTacAGTtACTgGAGatc
Dinoroseobacter shibae DFL 12	159046165	159046164	-63	5.94	AACCTacAGTagCTAGAGGAT
Roseobacter litoralis Och 149	339501509	339501505	-56	5.68	AACCTCcAGctACTAGAGGtc
	339501509	339501508	-62	5.43	AAgCTacAGTgACTAtAGcAA
	339501509	339501510	-64	6.17	AACCTCTAGcggCTAGAGGAT
Rhodobacter capsulatus SB 1003	294677713	294677712	-77	5.96	cAgCTCTAGTCgCTAGAGagA
Paracoccus denitrificans PD1222	119385074	119385075	-76	6.39	AAgCTCTAGTCgCTAGAGGAA
Tistrella mobilis KA081020-065	389874912	389874911	-71	5.21	AAgCTacAGTCgCTgtAGGtc
Paracoccus denitrificans PD1222	119382965	119382966	-38	6.05	AACCTCTAGTtgCTAGAGatc
Ketogulonicigenium vulgare Y25	310815501	310815500	-69	6.16	AACCTCTAGTtgCTAGAGcAA
Rhodobacter sphaeroides 2.4.1	77462335	77462336	-71	5.58	AACCTaTAGTtgCTAGAGacA
Oligotropha carboxidovorans OM5	209885300	209885299	-50	5.94	AACCTCTAGTgACTAtAGGgA
Chelativorans sp. BNC1	110635181	110635182	-58	6.51	cTCCTaTAGTCACTAGAGGAA
Agrobacterium vitis S4	222106588	222106587	-56	6.56	cTCCTCTAGTCACTAGAGaAT
Pelagibacterium halotolerans B2	357384173	357384172	-57	6.09	cTCCTCTAGTCgCTgGAGatT
Brucella abortus bv. 1 str. 9-941	62290862	62290863	-76	6.4	cTCCTCTAGTtACTAGAGGAT
Brucella pinnipedialis B2/94	340791603	340791604	-76	6.4	cTCCTCTAGTtACTAGAGGAT
Brucella melitensis bv. 1 str. 16M	17986338	17986337	-62	6.4	cTCCTCTAGTtACTAGAGGAT
Brucella suis 1330	23502865	23502866	-76	6.4	cTCCTCTAGTtACTAGAGGAT
Brucella ovis ATCC 25840	148560332	148560460	-76	6.4	cTCCTCTAGTtACTAGAGGAT
Brucella canis ATCC 23365	161619933	161619934	-76	6.4	cTCCTCTAGTtACTAGAGGAT
Brucella microti CCM 4915	256370417	256370418	-76	6.4	cTCCTCTAGTtACTAGAGGAT
Methylobacterium extorquens DM4	254559906	254559907	-40	6.34	cTCCTCTAGTCgCTgGAGGAA
	254559906	254559904	-63	5.74	cTCCTCTAGcgcCTAGAGGAT
Azospirillum sp. B510	288960505	288960504	-57	6.26	ATCCTCcAGTCgCTAGAGaAT
Azospirillum lipoferum 4B	374999692	374999693	-115	5.88	ATCCTCcAGTCgCTgGAGatT
Rhodospirillum rubrum ATCC 11170	83592362	83592363	-67	6.36	ATCCTCTAGTCgCTAGAGatT
Hyphomicrobium sp. MC1	338737073	338737074	-63	6.08	AACCTCTAGcCACTAGAGatc
Brevundimonas subvibrioides ATCC 15264	302382759	302382760	-35	5.97	AcCCTCTAGTggCTAGAGGgT
Sphingopyxis alaskensis RB2256	103486482	103486483	-63	5.42	ACCCTgTAGTtgaTgCAGGGT
Novosphingobium aromaticivorans DSM 12444	87200168	87200167	-62	6.47	ACCCTgTAGTtgCTACAGGGT
Erythrobacter litoralis HTCC2594	85373720	85373719	-36	5.7	ATCCTCcAGTaACTgGAGatT
Sphingopyxis alaskensis RB2256	103487922	103487923	-20	6.11	ATCCTCcAGTgACTgGAGGAT
Sphingopyxis alaskensis RB2256	103488036	103488037	-35	5.7	ATCCTCcAGTtACTgGAGatT
	103488036	103488038	-35	5.31	cTtCTacAGTtACTgGAGGtT
Sphingobium japonicum UT26S	294010530	294010531	-94	5.81	cTCCTCcAGTggCTgGAGcAT
Sphingobium sp. SYK-6	347430544	347430543	-96	5.81	cTCCTCcAGTggCTgGAGcAT
Methylotenera versatilis 301	297539913	297539912	-54	5.73	ACCCTgTAGTtgCTACAGacT
Marinobacter adhaerens HP15	385329830	385329829	-60	4.69	ACCtTATAGTtACTAtAaccc
	385329830	385329838	-60	6.78	ACCCTgTAGTAACTACAGGGT
	385329830	385329840	-107	5.98	ACCCTgTAGTtgCTAaAGGGT
Pseudomonas stutzeri CCUG 29243	392420799	392420798	-55	6.72	ACCCTgTAGTGgCTACAGGGT
Pseudomonas stutzeri A1501	146281994	146281993	-56	6.47	ACCCTgTAGTtgCTACAGGGT
Stenotrophomonas maltophilia JV3	344207714	344207713	-76	5.9	ACCtTgTAGgGgCTACAaGGT
Erythrobacter litoralis HTCC2594	85373704	85373705	-64	5.8	ACCtTgTAGccACTACAaGGT
Acidiphilium cryptum JF-5	148260133	148260134	-65	6.46	ACCCTgTAGcGgCTACAGGGT
Acidiphilium multivorum AIU301	326402914	326402913	-63	6.46	ACCCTgTAGcGgCTACAGGGT
Acetobacter pasteurianus IFO 3283-01	258513217	258513216	-59	6.13	ACCCTgTAGTtgCTACAGGGa
Gluconacetobacter xylinus NBRC 3288	347822862	347822863	-61	5.57	ACCCTgTAGTtgCTACAGGca
Sphingopyxis alaskensis RB2256	103488050	103488051	-61	5.94	ACCtTgTAGctgCTtCAGGGT
Novosphingobium sp. PP1Y	334141717	334141716	-91	5.45	ACCCTcTAGTGACTtCAGacT
	334141717	334141718	-113	5.47	ACCCTcTAGctgCTAgAGGGT
	334141717	334141727	-35	6.11	ACCCTgTAGctACTtCAGGGT
Ochrobactrum anthropi ATCC 49188	153010532	153010531	-29	6.55	ACCCTATAGTtACTACAGGGT
Parvibaculum lavamentivorans DS-1	154253810	154253811	-61	6.53	ACCCTgTAGTtACTACAGGGT
Asticcacaulis excentricus CB 48	315500785	315500786	-61	6.38	ACCCTATAGcGACTAtAGGGT
Nitrosomonas eutropha C91	114330116	114330115	-59	6.17	ACCCTgTAGTtACTACgGGGT
Acidiphilium cryptum JF-5	148243759	148243758	-58	6.46	ACCCTATAGTGACTACAGGGa
Nitrobacter hamburgensis X14	92119181	92119182	-62	6.55	ACCCTATAGTtACTACAGGGT
Nitrobacter winogradskyi Nb-255	75677311	75677312	-60	6.55	ACCCTATAGTtACTACAGGGT
Oligotropha carboxidovorans OM5	209883180	209883179	-58	6.55	ACCCTATAGTtACTACAGGGT
Rhodospirillum centenum SW	209963488	209963489	-58	4.75	ACCCTgTAGcGACTACgGccc
Granulicella tundricola MP5ACTX9	322436152	322436153	-35	5.21	ACCCTATAGccACTAtAGacT
Zymomonas mobilis subsp. mobilis ZM4	56551099	283856205	-61	5.9	ACCCTATAGTAACTAtAGacT
Zymomonas mobilis subsp. pomaceae ATCC 29192	338707947	338707946	-61	5.32	ACCCTATAGTtACTAtAGcaT
Methylobacterium extorquens AM1	240139179	240139178	-74	6.25	ACCCTgcAGTGACTACAGGGT
Methylobacterium populi BJ001	188583322	188583323	-76	6.78	ACCCTgTAGTGACTACAGGGT
Methylobacterium extorquens AM1	240141943	240141942	-74	6.52	ACCCTgTAGcGACTACAGGGT
Gemmatimonas aurantiaca T-27	226228275	226228276	-35	5.54	ACCtTgTAGTcACTACAaaGa
Bordetella petrii DSM 12804	163855316	163855315	-293	4.87	cAtCTCaAGTtACTtGAGGtT
Pseudomonas syringae pv. tomato str. DC3000	28871754	28871753	-66	4.82	AaCCTgTAGcAgCTACAGata
Pseudomonas syringae pv. tomato str. DC3000	28872680	28872681	-70	5.08	AaCCTgTAGTAgCTACAGata
Pseudovibrio sp. FO-BEG1	374330405	374330406	-70	5.11	ATCCTgTAGcCACTAcAGcAT
Pseudoxanthomonas spadix BD-a59	357416448	357416449	-92	4.93	ACtCcgTAGTAgCTACgGacT
Pseudoxanthomonas spadix BD-a59	357416460	357416461	-92	4.93	ACtCcgTAGTAgCTACgGacT
Stenotrophomonas maltophilia K279a	190574399	190574398	-75	4.93	ACtCcgTAGTAgCTACgGacT
Methylibium petroleiphilum PM1	124267539	124267540	-79	5.62	ACCCTgTAGTGgCTACgGacT
Stenotrophomonas maltophilia D457	386718535	386718534	-214	5.13	ACCCTATAGctgCTACgGacT
Phenylobacterium zucineum HLK1	197104958	197104959	-57	4.34	AgtCTgTAGTcgCTACAGatg
	197104958	197104960	-49	4.64	ACtCTgTAGccgCTACAGacg
Caulobacter sp. K31	167646284	167646285	-467	4.08	AgtCTgTAGccgCTACAGatg
Sphingopyxis alaskensis RB2256	103488040	103488041	-55	4.32	AgtCTgTAGctACTACAGacg
Erythrobacter litoralis HTCC2594	85374821	85374822	-63	5.04	AgtCTgTAGTtgCTACAGacT
Acidiphilium multivorum AIU301	325113013	325113012	-219	4.19	AttCTggAGTtACTcCAGaac
Xanthobacter autotrophicus Py2	154244750	154244749	-35	5.39	ACCCTgTAGTtgCTACAGacc
Ochrobactrum anthropi ATCC 49188	153010479	153010480	-70	5.39	ACCCTgTAGTtgCTACAGacc
Sinorhizobium fredii HH103	378764252	378764251	-68	5.6	ACtCTgTAGTtgCTACAGacT
Xanthobacter autotrophicus Py2	154246836	154246837	-70	5.7	ACCCTgTAGTGACTACAGacc
Sphingopyxis alaskensis RB2256	103487988	103487989	-59	4.39	AaCCTgTAGccgCTACAGatc
Hyphomonas neptunium ATCC 15444	114799442	114798313	-63	3.65	cgtCTgTAccAACTACAGacc
Maricaulis maris MCS10	114569646	114569645	-36	5.63	AtCCTgTAGTtACTACAGGGa
Sphingobium sp. SYK-6	347430527	347430526	-61	5.51	AgtCTgTAGTGgCTACAGaGc
Sphingopyxis alaskensis RB2256	103488163	103488162	-58	4.44	AgtCTgTAGctgCTACAGacc
Gluconacetobacter xylinus NBRC 3288	347762046	347762045	-25	5.11	AgtCTgTAGTAcCTACAGaGc
Burkholderia sp. YI23	377807278	377807277	-58	5.11	AgtCTgTAGTAcCTACAGaGc
	240139203	240139205	-51	4.61	caCCTgTAGTcgCTACAGGtT
Nitrosococcus halophilus Nc4	292491756	292491755	-59	4.83	AaCCTgTAGTcgCTACAGGta
Hirschia baltica ATCC 49814	254293058	254293059	-35	4.38	caCCTgTAGTtACTctAGGtT
Oligotropha carboxidovorans OM5	209886858	209886857	-57	5.01	ACCCTgTAGccACTACAGacc

## Sheet: HMRTR
Strain Name	GI of the TF	GI of the Protein encoded by the Regulated Gene	TFBS position	TFBS score	TFBS sequence
Escherichia coli str. K-12 substr. MG1655	16131171	16131341	-65	6.73	ACTCTGGAGTCGACTCCAgAGT
Citrobacter rodentium ICC168	283788072	283787896	-66	6.57	ACtcTGGAGTcGACTCCAgaGT
Citrobacter koseri ATCC BAA-895	157148867	157149059	-68	6.57	ACtcTGGAGTcGACTCCAgaGT
Salmonella bongori NCTC 12419	340000951	340001097	-68	6.57	ACtcTGGAGTcGACTCCAgaGT
Salmonella enterica subsp. enterica serovar Typhimurium str. LT2	16766701	16766862	-68	6.57	ACtcTGGAGTcGACTCCAgaGT
Enterobacter sp. 638	146313358	146313505	-67	6.57	ACtcTGGAGTcGACTCCAgaGT
Erwinia billingiae Eb661	300718677	300718832	-77	6.14	ACtcTGGAGTccACTCCAgaGT
Pantoea sp. At-9b	317049812	317046485	-69	5.93	ACtcTGGAGTgcACTCCAgaGT
Pantoea vagans C9-1	308188328	308188484	-321	6.36	ACtcTGGAGTTcACTCCAgaGT
Erwinia amylovora ATCC 49946	292900863	292900991	-77	6.45	ACtcTGGAGcTaACTCCAgaGT
Erwinia tasmaniensis Et1/99	188535250	188535392	-77	6.26	ACtcTGGAGTTGAaTCCAgaGT
Erwinia sp. Ejp617	385786298	385786433	-77	6.31	ACtcTGGAGTgaACTCCAgaGT
Erwinia pyrifoliae DSM 12163	387872971	387873115	-77	6.31	ACtcTGGAGTgaACTCCAgaGT
Enterobacter asburiae LF7a	345301141	345301295	-67	6.57	ACtcTGGAGTcGACTCCAgaGT
Enterobacter cloacae subsp. cloacae ATCC 13047	296105000	296105161	-67	6.57	ACtcTGGAGTcGACTCCAgaGT
Enterobacter cloacae SCF1	311277753	311277606	-61	6.73	ACtcTGGAGTcGACTCCAAaGT
Klebsiella oxytoca KCTC 1686	375257653	375257791	-68	6.57	ACtcTGGAGTcGACTCCAgaGT
Klebsiella variicola At-22	288933294	288933150	-66	6.57	ACtcTGGAGTcGACTCCAgaGT
Enterobacter aerogenes KCTC 2190	336247459	336247608	-68	6.57	ACtcTGGAGTcGACTCCAgaGT
Klebsiella pneumoniae subsp. pneumoniae MGH 78578	152972200	152972343	-68	6.57	ACtcTGGAGTcGACTCCAgaGT
Cronobacter turicensis z3032	260599612	260599770	-36	6.57	ACtcTGGAGTcGACTCCAgaGT
Cronobacter sakazakii ATCC BAA-894	156932263	156936368	-34	6.57	ACtcTGGAGTcGACTCCAgaGT
Escherichia blattae DSM 4481	387887657	387887526	-34	6.01	ACtcTGGAGgcaACTCCAgaGT
Edwardsiella ictaluri 93-146	238921416	238918103	-72	6.51	ACtcTGGAGTcGACTCCAAtGT
Edwardsiella tarda EIB202	269140546	269137495	-72	6.73	ACtcTGGAGTcGACTCCAAcGT
Proteus mirabilis HI4320	197287095	197287403	-73	5.74	ACtcTGGAcTctACTCCAAGcT
Photorhabdus luminescens subsp. laumondii TTO1	37528517	37527955	-71	6.55	ACtcTGGAGTaGgCTCCAAaGT
	37528517	37528496	-91	6.58	ACCTTGtAGTcGACTCCAAGGT
Providencia stuartii MRSN 2154	386743659	386744079	-70	6.84	ACtcTGGAGTaGACTCCAAaGT
Xenorhabdus nematophila ATCC 19061	300721393	300721681	-72	6.36	ACtcTGGAGTTcACTCCAgaGT
Xenorhabdus bovienii SS-2004	290477166	290473617	-70	6.07	ACtcTGGAGcTtACTCCAgaGT
Serratia plymuthica AS9	333934391	333930014	-68	7.05	ACtcTGGAGTTGACTCCAgGGT
Serratia sp. AS13	386331261	386326885	-68	7.05	ACtcTGGAGTTGACTCCAgGGT
Serratia sp. AS12	333929438	333925061	-68	7.05	ACtcTGGAGTTGACTCCAgGGT
Serratia proteamaculans 568	157372750	157368458	-68	7.05	ACtcTGGAGTTGACTCCAgGGT
Yersinia enterocolitica subsp. enterocolitica 8081	123444070	123440611	-82	7.21	ACtcTGGAGTTGACTCCAAGGT
Yersinia pestis KIM10+	161484724	22124325	-134	6.92	ACtcTGGAGTTGgCTCCAAGGT
Yersinia pseudotuberculosis IP 32953	51597961	51594570	-134	6.92	ACtcTGGAGTTGgCTCCAAGGT
Rahnella aquatilis CIP 78.65 ATCC 33071	383188346	383192080	-66	6.45	ACCTTaGAGcTaACTCCAAcGT
Rahnella sp. Y9602	322831100	322834890	-66	6.28	ACCTTaGAGccGACTCCAAcGT
Vibrio vulnificus CMCP6	27364631	326423931	21	6.73	ACCTTGGAGcTGACTCtAAGGT
Vibrio sp. Ex25	262392960	262394778	-70	6.39	ACCTTGGAGcTagCTCtAAGGT
Vibrio parahaemolyticus RIMD 2210633	28899668	28897733	-72	6.68	ACCTTGGAGcTagCTCCAAGGT
Vibrio harveyi ATCC BAA-1116	156972568	156973805	-309	6.68	ACCTTGGAGTTagCTCtAAGGT
Vibrio sp. EJY3	375266947	375264919	-72	6.06	ACCTTGGAGcTtACTCCAAGGc
Vibrio furnissii NCTC 11218	375129235	375131605	-58	7.2	ACCTTGGAGTaGACTCCAAGGT
Vibrio cholerae O1 biovar El Tor str. N16961	15640306	15641046	-60	7.02	ACCTTGaAGTTGACTCCAAGGT
Vibrio splendidus LGP32	218710866	218710063	-103	6.69	ACCTTGGAGTaGtCTCCAAGGT
Aliivibrio salmonicida LFI1238	209696245	209695514	-75	6.71	ACCTTaGAGTTaACTCtAAGGT
Vibrio fischeri ES114	59713000	59712129	-76	5.6	ACCTTGGAGTtaACTCtAAGGT
Oceanimonas sp. GK1	374336654	374334526	-59	6.34	ACtcTtGAcTaaACTCCAgGGT
Aeromonas hydrophila subsp. hydrophila ATCC 7966	117618435	117621449	-2	6.44	ACCTTGGAcTTaACaCCAAGGT
Aeromonas salmonicida subsp. salmonicida A449	145300326	145297699	-83	6.44	ACCTTGGAcTTaACaCCAAGGT
Marinomonas mediterranea MMB-1	326793458	326793458	-77	6.24	ACCTTGGAtaTaACTCCAAGGT
Marinomonas sp. MWYL1	152997334	152995639	-61	5.44	ACCTTGGAcTattaTCCAAGGT
Marinomonas posidonica IVIA-Po-181	333907383	333907383	-66	6.68	ACCTTGGAccTaACTCCAAGGT
Ferrimonas balearica DSM 9799	308048137	308048137	-59	6.31	ACCTTtGAccaaACTCCAAGGT
Shewanella piezotolerans WP3	212637419	212637419	-95	6.02	ACCTTGGAtacaACTCCAAGGT
Shewanella pealeana ATCC 700345	157960262	157960262	-126	6.02	ACCTTGGAtacaACTCCAAGGT
Shewanella halifaxensis HAW-EB4	167622429	167622429	-116	6.02	ACCTTGGAtacaACTCCAAGGT
Shewanella violacea DSS12	294142671	294142671	-82	6.2	ACCTTaGAtTTaACTCtAAGGT
Shewanella loihica PV-4	127514339	127514339	-65	6.2	ACCTTaGAtTTaACTCtAAGGT
Shewanella sediminis HAW-EB3	157373586	157373586	-74	6.49	ACCTTaGAtTTaACTCCAAGGT
Shewanella woodyi ATCC 51908	170724667	170724667	-74	6.46	ACCTTGGAtTTaACTCtAAGGT
Shewanella amazonensis SB2B	119773536	119773536	-60	6.64	ACCTTGGAtTaaACTCCAAGGT
Shewanella frigidimarina NCIMB 400	114561681	114561681	-65	6.64	ACCTTGGAtTaaACTCCAAGGT
Shewanella denitrificans OS217	91794755	91794755	-73	6.38	ACCTTaGAtTaaACTCCAAGGT
Shewanella putrefaciens CN-32	146294486	146294486	-83	6.91	ACCTTGGAGTaGgCTCCAAGGT
Shewanella sp. W3-18-1	120597374	120597374	-85	6.91	ACCTTGGAGTaGgCTCCAAGGT
Shewanella sp. ANA-3	117918899	117918899	-95	6.62	ACCTTGGAGTaGgCTCtAAGGT
Shewanella oneidensis MR-1	24372038	24372038	-95	6.91	ACCTTGGAGTaGgCTCCAAGGT
Shewanella sp. MR-4	113968790	113968790	-96	6.62	ACCTTGGAGTaGgCTCtAAGGT
Shewanella sp. MR-7	114049070	114049070	-94	6.62	ACCTTGGAGTaGgCTCtAAGGT
Shewanella baltica OS155	126172673	126172673	-97	6.91	ACCTTGGAGTaGgCTCCAAGGT
Chromohalobacter salexigens DSM 3043	92113430	92113134	-66	5.18	gaCcTGGAGTgcACTCCAgGGT
Methylophaga sp. JAM7	387130806	387130806	-67	5.32	ACtcTGGAGTctgCTCCAgacT
Frateuria aurantia DSM 6220	383316947	383316947	-60	6.33	ACtcTGGAGTTcgCTCCAgGGT
Stenotrophomonas maltophilia K279a	190574852	190574852	-58	5.35	ACtcTcGAccaGACTCCAgGcT
Sphingobium chlorophenolicum L-1	334346531	334346531	-40	4	ACCcTGGAccatggTCCAAccg
	334346531	334346623	-86	4.87	ACCTgGGAccatAgTCCAAcGT
Sphingobium sp. SYK-6	347430569	347430569	-42	4	ACCcTGGAccatggTCCAAccg
	347430569	347430602	-84	4.87	ACCTgGGAccatAgTCCAAcGT
Sphingobium japonicum UT26S	294010505	294010505	-40	4	ACCcTGGAccatggTCCAAccg
Sphingopyxis alaskensis RB2256	103487949	103487949	-40	4.58	ACCTTGGAccatggTCCAAccT
Caulobacter sp. K31	167646293	167646293	-41	4.58	ACCTTGGAccacggTCCAAccT
Bacteriovorax marinus SJ	374289159	374289159	-19	3.86	ACtcTGtAcTatAgTaCggaGT
Opitutus terrae PB90-1	182413038	182413039	-36	4.73	ACCTTatAccatACTaCAgGGT
Opitutus terrae PB90-1	182414796	182414795	-34	4.73	ACCTTatAccatACTaCAgGGT
Opitutus terrae PB90-1	182416165	182416166	-36	4.73	ACCTTatAccatACTaCAgGGT
Opitutus terrae PB90-1	182416189	182416188	-34	4.73	ACCTTatAccatACTaCAgGGT
Synechococcus sp. JA-3-3Ab	86605230	86605230	-64	5.84	ACctTgTAGTTAgCTAtAGgGT
Thermosynechococcus elongatus BP-1	22299431	22299431	-26	3.57	ACctTaTAccTAggTAtAagcT
Acaryochloris marina MBIC11017	158333788	158333788	-56	3.54	ACctTaTAcccAgaTAcAagGT
Nitrosococcus halophilus Nc4	292491738	292491739	-82	4.02	ACcCTaTAccTAgaTAtAagGT
Rhodothermus marinus DSM 4252	268317999	268317999	-26	5.98	ACTCTgTAGTTAACTAcAGgGc
Acidithiobacillus ferrooxidans ATCC 23270	218666945	218666945	-93	4.26	ACCTTtGtGTTGACTagAgGcc
Thioalkalimicrobium cyclicum ALM1	334143508	334143508	-47	6.19	ACCTTGGAcTatACTCtAAGGT
Nitrobacter hamburgensis X14	92109550	92109550	-46	6.03	ACCcTGGAGTatACTCCggGGT
	92109550	92109553	-65	5.18	ACCTaGGAGgTacCTCCAAGGg
Oligotropha carboxidovorans OM5	209886867	209886867	-48	5.45	ACCcTGGAGTatACTCCgcaGT
	209886867	209886864	-67	5.18	ACCTaGGAGgTacCTCCAAGGg
Thermus thermophilus HB27	46199097	46199096	-34	5.98	ACCcTGGAGcacgCTCCAgGGT
Meiothermus silvanus DSM 9946	297565588	297565587	-34	6.16	ACCcTGGAGcccACTCCAgGGT
Oceanithermus profundus DSM 14977	313679369	313679370	-48	4.84	ACCcTGGAccgcggTCCAgGGT
Marinithermus hydrothermalis DSM 14884	328951516	328951513	-92	6.09	ACCcTGGAGcTtgCTCCAgGGT
Comamonas testosteroni CNB-2	264679246	264679247	-66	3.92	ACtaTaGAGTTaggTCgAcacT
Pseudomonas brassicacearum subsp. brassicacearum NFM421	330807362	330807363	-61	5.26	ACCTTGGAGcatACcCCAgGcT
Pseudomonas fluorescens F113	378948639	378948640	-61	5.26	ACCTTGGAGcatACcCCAgGcT
Candidatus Koribacter versatilis Ellin345	94968016	94968016	-32	5.33	ACtTTGGAaTcGAtTCgAgGGT
Corallococcus coralloides DSM 2259	383459995	383459996	-35	3.55	cCtcTGcAccTGggTgCAgGGg
Saccharophagus degradans 2-40	90023581	90023580	-52	5.17	cCtcTGGAGTTGACTCtAgGtg
Nostoc sp. PCC 7120	17229121	17229119	-71	6.14	ACaCTCCAGTTcACTGGAGgaT
	17229121	17229121	-68	7.08	ACTCTCTAGTTAACTGGAGAGT
Anabaena variabilis ATCC 29413	75910435	75910435	-68	6.99	ACTCTCTAGTTAgCTGGAGAGT
	75910435	75910433	-71	6.14	ACaCTCCAGTTcACTGGAGgaT
Nostoc sp. PCC 7120	17158773	17158769	-47	5.39	ACTCTCCAGccAACTGGAtAtT
	17158773	17158771	-79	5.86	ACTCTCCAGTgAACTGGAGcaT
	17158773	17158773	-68	6.55	ACTCTCCAGcTAACTGGAGAGT
	17158773	17158774	-111	5.2	ACTCTCCcGTaAgCTGGAGAaa
	17158773	17158776	-62	4.29	ACTCcCCAGacgAaTtGAGAcT
	17158773	17158777	-59	5.4	ACTCTaTAGccAACTAGAGgca
Microcystis aeruginosa NIES-843	166363052	166363052	-59	4.77	AtTCTCCAGTcAgggGGAGAtT
Synechococcus sp. PCC 7002	170076764	170076762	-145	4.29	AacCTCTAtTTtAagAGAGAaT
Thermaerobacter marianensis DSM 12885	317122436	317122435	-48	4.99	ACCTTcGAGccGgCTtgAAGGT
Synechococcus elongatus PCC 7942	81300548	81300379	-67	6.64	ACTCTgCAGTcAACTAGAGAcT
Acaryochloris marina MBIC11017	158336596	158336596	-55	5.78	ACcCTaCAGTTgACTGtAGgGT
	158336596	158336597	-63	6.44	ACTCTCTAGTcAACTGtAGgGT
Cyanothece sp. PCC 7425	220905747	220905746	-70	5.56	ACTCTaTAGcTAACTttAGgGT
	220905747	220905747	-56	5.82	ACcCTCTAGTcAgCTAGAagGT
Cyanothece sp. ATCC 51142	172036614	172036614	-59	6.39	ACTCTaCAGTTtACTAcAGAcT
Cyanothece sp. PCC 8801	218248367	218248367	-60	6.64	ACTCTaCAGTctACTAGAGAGT
	218248367	218248368	-67	5.87	ACTCTCCAGcTAACTAGAGAca
Cyanothece sp. PCC 8802	257060309	257060307	-69	5.34	ACTCTCCAGcTAACcAGAGAca
	257060309	257060309	-62	6.64	ACTCTaCAGTctACTAGAGAGT
Sphaerobacter thermophilus DSM 20745	269928888	269928887	-96	5.16	ACctTCCAGTcgACTGGAagGT
Thermobaculum terrenum ATCC BAA-798	269839487	269839487	-64	4.31	ACctTCCAGcTAcCTGaAagGT
	269839487	269839488	-88	4.71	ACatTCCAGcTAACTGGAacaT
Modestobacter marinus	389863618	389863618	-37	4.28	ACCTTggAcccgggTccAAGGT
Geodermatophilus obscurus DSM 43160	284992903	284992903	-37	4.54	ACCTTggAccaCggTccAAGGT
Corynebacterium urealyticum DSM 7109	172040313	172040312	-70	6.81	ACCTTCCccTGCACTGGAAGGT
Corynebacterium jeikeium K411	68536527	68536528	-72	6.81	ACCTTCCccTGCACTGGAAGGT
Micrococcus luteus NCTC 2665	239917147	239917148	-72	6.81	ACCTTCCccTGCACTGGAAGGT
Kytococcus sedentarius DSM 20547	256826328	256826329	-69	6.81	ACCTTCCccTGCACTGGAAGGT
Mycobacterium gilvum PYR-GCK	145223799	145223800	-36	6.17	ACCTTCaAGcctACTtGAAGGT
Arthrobacter sp. Rue61a	403529588	403529587	-70	6.81	ACCTTCCAcTGtACTGGAAGGT
Nocardioides sp. JS614	119714247	119714246	-71	6.65	ACCTTCCccTGtACTGGAAGGT
Arthrobacter phenanthrenivorans Sphe3	325965373	325965374	-33	6.43	ACaTTCCAGTGtAggGGAAGGT
Arthrobacter phenanthrenivorans Sphe3	325965450	325965451	-33	6.43	ACaTTCCAGTGtAggGGAAGGT
Arthrobacter sp. FB24	116670334	116670335	-129	6.43	ACaTTCCAGTGtAggGGAAGGT
Arthrobacter chlorophenolicus A6	219883275	219883277	-73	5.06	ACCTTgCccTGtAggtcAAtGT
	219883275	219883276	-153	5.44	ACaTTCCAtTatAggGGAAGGT
Arthrobacter aurescens TC1	119952468	119952390	-89	6.59	ACCTTCCcGTGCAggGGAAGGT
Arthrobacter chlorophenolicus A6	219883294	219883296	-100	5.44	ACCTTCCAcTaggggGGAAGGT
Corynebacterium diphtheriae 31A	376283574	376283570	-89	6.59	ACCTTCCcGTGCAggGGAAGGT
	376283574	376283573	-33	5.86	ACCTTCCcccttAgTGGAAGGT
Cellulomonas fimi ATCC 484	332672148	332672149	-64	6.43	ACCTTCCAGTGtgggGGAAGGT
Nocardioides sp. JS614	119715881	119715882	-37	5.77	ACCTTgtAGTGCggatcAAGGT
Blastococcus saxobsidens DD2	379735303	379735304	-68	5.91	ACCTTCCAGTGCAgTGGAAGcc
Cellulomonas flavigena DSM 20109	296131482	296131483	-37	5.81	ACCTTCCcccGCACTGGAAccT
Cellvibrio gilvus ATCC 13127	336321899	336321898	-62	6.36	ACCTTCCcccGCACTGGAAcGT
Rhodococcus erythropolis	33867189	33867188	-330	5.98	ACCTTCCAtcGCACTGGAAtGT
	33867189	33867189	3	6.58	ACaTTCCAGTGCgaTGGAAGGT
Rhodococcus erythropolis PR4	77454715	77454714	-328	5.98	ACCTTCCAtcGCACTGGAAtGT
	77454715	77454715	-33	6.58	ACaTTCCAGTGCgaTGGAAGGT
Mycobacterium sp. MOTT36Y	387876215	387876214	-265	6.58	ACCTTCCAGTGCACTGGAAGGa
Mycobacterium canettii CIPT 140010059	340628319	340628318	-460	6.78	ACCTTCtAGTGCACTaGAAGGT
Mycobacterium tuberculosis H37Rv	15610470	15610469	-460	6.78	ACCTTCtAGTGCACTaGAAGGT
Terriglobus roseus DSM 18391	390958874	390958875	-462	5.17	ACtcTGGAGTcagCTCCAgacc
	390958874	390958874	-47	5.17	ACtcTGGAGTcagCTCCAgacc
Enterobacter cloacae subsp. cloacae ENHKU01	401763587	401761791	-65	6.57	ACtcTGGAGTcGACTCCAgaGT
