# Supplementary material for: Identification of Position-Specific Correlations between DNA-Binding Domains and Their Binding Sites. Application to the MerR Family of Transcription Factors
Source: PLoS One. 2016 Sep 30;11(9):e0162681. doi: 10.1371/journal.pone.0162681 (PMC5045206; doi:10.1371/journal.pone.0162681)
Supplement: S5 File — (XLS) [file pone.0162681.s005.xls]

## Sheet: ranks
Average ranks of pairs after progressive scrambling of the alignment (see Algorithm performance analysis section).
Pairs that gained 5 or more ranks (went up) are colored green.
pair	0	0.1	0.2	0.3	0.4	0.5	0.6	0.7	0.8	0.9	1		rank	delta
6-14	1	1.04	1.11	1.35	1.57	3.23	5.12	30.13	96.93	367.99	675.67		1	-0.04	-0.11	-0.35	-0.57	-2.23	-4.12	-29.13	-95.93	-366.99
13-14	2	1.96	2	1.9	2.08	3.32	4.98	17.39	85.88	407.17	683.45		2	0.04	0	0.1	-0.08	-1.32	-2.98	-15.39	-83.88	-405.17
8-15	3.06	5.5	7.88	6.28	6.49	7.31	8.17	9.06	22.53	197.37	534.76		3.06	-2.44	-4.82	-3.22	-3.43	-4.25	-5.11	-6	-19.47	-194.31
11-15	3.94	9.38	6.88	6.06	6.55	5.58	7.19	12.65	39.43	213.88	458.42		3.94	-5.44	-2.94	-2.12	-2.61	-1.64	-3.25	-8.71	-35.49	-209.94
3-13	5.04	7.58	7.05	7.96	9.35	13.79	32.4	74.21	189.35	308.08	603.9		5.04	-2.54	-2.01	-2.92	-4.31	-8.75	-27.36	-69.17	-184.31	-303.04
12-15	5.96	7.46	6.78	7.64	7.58	8.39	9.97	19.81	67.16	215.6	591.24		5.96	-1.5	-0.82	-1.68	-1.62	-2.43	-4.01	-13.85	-61.2	-209.64
5-14	7	6.63	9.69	10.91	16.84	21.32	59.29	178.79	388.38	756.69	737.44		7	0.37	-2.69	-3.91	-9.84	-14.32	-52.29	-171.79	-381.38	-749.69
6-15	8.31	32.03	35.82	31.32	33.78	38.63	71.62	73.75	198.01	462.55	629.43		8.31	-23.72	-27.51	-23.01	-25.47	-30.32	-63.31	-65.44	-189.7	-454.24
7-15	8.84	15.95	18.23	15.2	11.84	11.02	18.27	27.63	139.84	360.47	670.61		8.84	-7.11	-9.39	-6.36	-3	-2.18	-9.43	-18.79	-131	-351.63
14-14	9.87	9.68	12.92	15.23	18.79	30.22	59.53	102.5	297.98	706.14	863.96		9.87	0.19	-3.05	-5.36	-8.92	-20.35	-49.66	-92.63	-288.11	-696.27
16-13	10.98	11.81	13.3	16.69	25.28	44.27	90.95	181.05	352.64	306.92	632.12		10.98	-0.83	-2.32	-5.71	-14.3	-33.29	-79.97	-170.07	-341.66	-295.94
13-15	12.55	45.85	54.34	51.9	60.1	59.23	85.89	78.09	207.36	425.22	599.26		12.55	-33.3	-41.79	-39.35	-47.55	-46.68	-73.34	-65.54	-194.81	-412.67
6-21	12.6	19.91	25.57	37.55	62.35	113.12	139.59	256.28	483.57	498.91	662.3		12.6	-7.31	-12.97	-24.95	-49.75	-100.52	-126.99	-243.68	-470.97	-486.31
13-21	13.88	22.32	28.61	36.2	48.6	88.83	128.82	243.99	460.77	531.62	708.8		13.88	-8.44	-14.73	-22.32	-34.72	-74.95	-114.94	-230.11	-446.89	-517.74
14-21	14.97	21.67	38.65	52.16	74.12	144.35	294.81	400.34	646.26	772.86	913.7		14.97	-6.7	-23.68	-37.19	-59.15	-129.38	-279.84	-385.37	-631.29	-757.89
5-21	16.01	26.97	35.45	43.11	86.34	161.42	236.49	443.48	603.53	651.08	826.29		16.01	-10.96	-19.44	-27.1	-70.33	-145.41	-220.48	-427.47	-587.52	-635.07
12-14	17.69	11.63	13.8	18.14	19.82	25.29	38.9	90.43	115.49	389.72	573.21		17.69	6.06	3.89	-0.45	-2.13	-7.6	-21.21	-72.74	-97.8	-372.03
8-5	17.99	40.84	44.54	43.27	48.68	72.91	105.73	164.21	211.14	358.15	517.48		17.99	-22.85	-26.55	-25.28	-30.69	-54.92	-87.74	-146.22	-193.15	-340.16
12-5	18.31	32.17	33.78	44.54	49.97	63.52	155.18	208.73	270.1	403.66	651.75		18.31	-13.86	-15.47	-26.23	-31.66	-45.21	-136.87	-190.42	-251.79	-385.35
7-14	20.96	15.12	19.47	18.22	21.23	38.91	46.93	120.68	179.18	317.74	647.84		20.96	5.84	1.49	2.74	-0.27	-17.95	-25.97	-99.72	-158.22	-296.78
3-14	21.08	20.25	15.23	16.01	16.04	16.16	27.57	69.18	181.37	485.78	586.18		21.08	0.83	5.85	5.07	5.04	4.92	-6.49	-48.1	-160.29	-464.7
8-18	21.35	65.01	80.33	69.83	89.45	106.37	144.99	209.76	263.13	457.6	465.94		21.35	-43.66	-58.98	-48.48	-68.1	-85.02	-123.64	-188.41	-241.78	-436.25
7-5	23.31	36.07	46.9	50.72	65.29	67.92	174.35	265.3	394.98	411.22	682.03		23.31	-12.76	-23.59	-27.41	-41.98	-44.61	-151.04	-241.99	-371.67	-387.91
13-5	24.67	77.4	96.6	100.14	140.79	192.81	224.73	274.64	387.74	404.8	690.26		24.67	-52.73	-71.93	-75.47	-116.12	-168.14	-200.06	-249.97	-363.07	-380.13
1-35	24.92	39.71	39.57	56.83	84.77	199.28	421.07	600.95	764.02	903.91	999.47		24.92	-14.79	-14.65	-31.91	-59.85	-174.36	-396.15	-576.03	-739.1	-878.99
16-14	25.29	14.48	12.72	14.05	14.37	18.98	32.96	72.6	184.2	416.27	616.98		25.29	10.81	12.57	11.24	10.92	6.31	-7.67	-47.31	-158.91	-390.98
11-5	26.42	54.91	54.98	49.4	51.91	57.58	111.24	148.24	229.43	369.9	501.48		26.42	-28.49	-28.56	-22.98	-25.49	-31.16	-84.82	-121.82	-203.01	-343.48
13-13	28.53	42.06	59.65	66.42	98.74	130.3	210.18	323.2	441.12	584.9	669.4		28.53	-13.53	-31.12	-37.89	-70.21	-101.77	-181.65	-294.67	-412.59	-556.37
6-13	29.79	39.47	44.69	50.57	87.95	118.54	242.07	399	489.19	601.39	717.41		29.79	-9.68	-14.9	-20.78	-58.16	-88.75	-212.28	-369.21	-459.4	-571.6
18-35	29.83	70.33	90.49	111.52	126.67	271.68	441.97	610.8	610.9	789.44	843.1		29.83	-40.5	-60.66	-81.69	-96.84	-241.85	-412.14	-580.97	-581.07	-759.61
8-69	29.86	4.75	8.32	7.84	7.98	9.22	9.36	7.73	18.55	146.78	421.17		29.86	25.11	21.54	22.02	21.88	20.64	20.5	22.13	11.31	-116.92
6-5	32	85.88	96.44	92.43	124.25	171.46	235.11	295.86	367.11	387.43	666.04		32	-53.88	-64.44	-60.43	-92.25	-139.46	-203.11	-263.86	-335.11	-355.43
11-69	33.28	9.18	5.59	6.67	6.18	7.21	9.97	16.33	48.09	216.93	388.45		33.28	24.1	27.69	26.61	27.1	26.07	23.31	16.95	-14.81	-183.65
11-12	33.71	30.21	23.14	26.2	31.38	40.58	74.96	149.76	173.37	471.83	447.01		33.71	3.5	10.57	7.51	2.33	-6.87	-41.25	-116.05	-139.66	-438.12
11-18	35.76	116.5	105.66	103.76	104.46	136.73	188.16	208.51	270.4	474.34	477.64		35.76	-80.74	-69.9	-68	-68.7	-100.97	-152.4	-172.75	-234.64	-438.58
7-13	36.07	32.25	47.56	42.08	56.44	72.52	150.37	242.05	391.8	490.19	684.27		36.07	3.82	-11.49	-6.01	-20.37	-36.45	-114.3	-205.98	-355.73	-454.12
12-69	36.82	12.8	13.96	15.36	18.31	25.73	24.67	38.04	59.69	237.02	541.09		36.82	24.02	22.86	21.46	18.51	11.09	12.15	-1.22	-22.87	-200.2
13-1	37.35	25.76	24.28	30.16	32.34	46.91	47.18	89.36	263.19	410.03	705.68		37.35	11.59	13.07	7.19	5.01	-9.56	-9.83	-52.01	-225.84	-372.68
8-53	39.24	107.02	131.29	169.64	177.96	320.84	425.59	408.65	495.27	518.45	542.05		39.24	-67.78	-92.05	-130.4	-138.72	-281.6	-386.35	-369.41	-456.03	-479.21
8-12	40.3	43.47	52.3	63.5	80.09	99.99	155.59	213.89	252.84	473.25	588.73		40.3	-3.17	-12	-23.2	-39.79	-59.69	-115.29	-173.59	-212.54	-432.95
6-69	40.5	25.63	23.32	26.84	29.98	32.41	44.24	66.33	149.79	333.96	574.52		40.5	14.87	17.18	13.66	10.52	8.09	-3.74	-25.83	-109.29	-293.46
12-13	42.42	34.93	46.09	52.16	60.32	95.37	167.9	283.87	409.6	599.07	600.71		42.42	7.49	-3.67	-9.74	-17.9	-52.95	-125.48	-241.45	-367.18	-556.65
6-1	43.17	29.75	25.49	31.8	36.73	41.87	78.45	131.06	286.22	458.34	651.61		43.17	13.42	17.68	11.37	6.44	1.3	-35.28	-87.89	-243.05	-415.17
6-12	43.49	57.3	52.43	65.81	86.57	95.57	180.69	406.22	423.49	642.12	680.48		43.49	-13.81	-8.94	-22.32	-43.08	-52.08	-137.2	-362.73	-380	-598.63
7-69	45.11	21.99	29.7	30.47	38.02	38.03	59.6	67.8	149.24	384.16	599.88		45.11	23.12	15.41	14.64	7.09	7.08	-14.49	-22.69	-104.13	-339.05
11-14	45.83	41.23	37.79	44.26	44.75	68.84	88.15	144.33	152.03	334.73	408.74		45.83	4.6	8.04	1.57	1.08	-23.01	-42.32	-98.5	-106.2	-288.9
13-69	47.61	33.12	34.35	35.71	42.77	48.6	46.28	68.66	213	315.5	679.25		47.61	14.49	13.26	11.9	4.84	-0.99	1.33	-21.05	-165.39	-267.89
12-12	48.09	31.21	34.11	54.51	82.81	113.36	148.43	269.02	332.28	534.3	531.37		48.09	16.88	13.98	-6.42	-34.72	-65.27	-100.34	-220.93	-284.19	-486.21
13-12	49.12	66.87	81.57	112.25	127.33	183.58	218.8	455.81	454.34	706	697.46		49.12	-17.75	-32.45	-63.13	-78.21	-134.46	-169.68	-406.69	-405.22	-656.88
13-16	49.12	333.08	457.79	470.31	503.84	535.74	594.02	556.96	647.12	736.9	603.33		49.12	-283.96	-408.67	-421.19	-454.72	-486.62	-544.9	-507.84	-598	-687.78
8-13	51.41	49.13	54.65	59.81	57.55	80.21	154.78	192.93	305.45	444.24	466.22		51.41	2.28	-3.24	-8.4	-6.14	-28.8	-103.37	-141.52	-254.04	-392.83
8-22	51.81	55.76	102.48	126.76	182.54	284.75	299.39	331.33	500.19	395.93	546.2		51.81	-3.95	-50.67	-74.95	-130.73	-232.94	-247.58	-279.52	-448.38	-344.12
11-53	53.41	133.77	123.56	169.74	193.68	191.47	378.61	415.78	436.69	475.71	565.21		53.41	-80.36	-70.15	-116.33	-140.27	-138.06	-325.2	-362.37	-383.28	-422.3
7-12	53.76	46.38	63.54	77.95	125.1	142.67	181.57	335.65	404.35	557.12	592.01		53.76	7.38	-9.78	-24.19	-71.34	-88.91	-127.81	-281.89	-350.59	-503.36
7-1	55.24	25.82	25.39	27.12	27.39	20.83	40.68	56.18	227.02	325.27	687.51		55.24	29.42	29.85	28.12	27.85	34.41	14.56	-0.94	-171.78	-270.03
8-14	55.37	50.1	67.93	69.54	76.96	122.27	176.15	218.13	288.21	359.83	464.36		55.37	5.27	-12.56	-14.17	-21.59	-66.9	-120.78	-162.76	-232.84	-304.46
4-20	57.03	66.49	69.76	81.47	144.98	151.39	295.29	361.42	473.18	600.23	657.63		57.03	-9.46	-12.73	-24.44	-87.95	-94.36	-238.26	-304.39	-416.15	-543.2
6-70	58.03	55.27	77.91	121.15	214.88	247.61	363.96	493.6	568.18	568.25	739.29		58.03	2.76	-19.88	-63.12	-156.85	-189.58	-305.93	-435.57	-510.15	-510.22
6-16	58.97	411.38	454.83	453.49	506.85	604.52	550.9	538.7	635.34	631.24	485.24		58.97	-352.41	-395.86	-394.52	-447.88	-545.55	-491.93	-479.73	-576.37	-572.27
13-70	60.5	60.06	97.84	136.33	220.23	283.6	310.93	443.81	611.64	589.4	748.06		60.5	0.44	-37.34	-75.83	-159.73	-223.1	-250.43	-383.31	-551.14	-528.9
8-59	60.55	123.28	158.2	229.1	246.49	286.73	303.5	356.54	294.75	575.04	456.2		60.55	-62.73	-97.65	-168.55	-185.94	-226.18	-242.95	-295.99	-234.2	-514.49
3-69	62.7	64.58	59.55	58.53	58.34	63.22	97.15	100.85	156.52	441.29	652.52		62.7	-1.88	3.15	4.17	4.36	-0.52	-34.45	-38.15	-93.82	-378.59
6-11	63.76	177.58	181.15	193.99	217.33	224.97	197.79	396.58	548.01	519.47	643.75		63.76	-113.82	-117.39	-130.23	-153.57	-161.21	-134.03	-332.82	-484.25	-455.71
13-53	64.54	230.65	271.64	318.63	424.69	483.25	501.01	598.37	572.95	727.89	700.52		64.54	-166.11	-207.1	-254.09	-360.15	-418.71	-436.47	-533.83	-508.41	-663.35
4-12	64.75	61	57.77	71.81	153.8	251.8	305.72	394.94	519.37	722.29	700.48		64.75	3.75	6.98	-7.06	-89.05	-187.05	-240.97	-330.19	-454.62	-657.54
6-28	64.89	90.25	80.87	96.93	131.49	136.55	132.04	242.71	342.36	505.27	696.82		64.89	-25.36	-15.98	-32.04	-66.6	-71.66	-67.15	-177.82	-277.47	-440.38
3-1	67.84	64.05	50.61	48.03	57.55	53.29	74.63	175.33	254.77	336.77	625.35		67.84	3.79	17.23	19.81	10.29	14.55	-6.79	-107.49	-186.93	-268.93
11-22	68.14	85.76	102	142.86	193.77	224.68	307.17	327.63	388.05	321.92	483.24		68.14	-17.62	-33.86	-74.72	-125.63	-156.54	-239.03	-259.49	-319.91	-253.78
8-21	68.38	87.09	119.17	123.16	180.48	212.93	282.11	362.69	409.98	486.99	512.26		68.38	-18.71	-50.79	-54.78	-112.1	-144.55	-213.73	-294.31	-341.6	-418.61
3-33	70.23	83.4	83.02	74.97	84.64	91.24	135.58	156.53	249.49	401.09	595.38		70.23	-13.17	-12.79	-4.74	-14.41	-21.01	-65.35	-86.3	-179.26	-330.86
6-53	71.52	218.06	271.3	299.03	391.93	423.63	468.37	587.96	589.3	603	673.64		71.52	-146.54	-199.78	-227.51	-320.41	-352.11	-396.85	-516.44	-517.78	-531.48
11-13	72.61	80.38	84.58	88.96	82.2	122.72	245.64	311.36	359.43	444.42	451.84		72.61	-7.77	-11.97	-16.35	-9.59	-50.11	-173.03	-238.75	-286.82	-371.81
4-31	72.94	56.57	59.2	67.13	132.71	145.78	249.27	401.89	503.03	490.66	689.17		72.94	16.37	13.74	5.81	-59.77	-72.84	-176.33	-328.95	-430.09	-417.72
12-1	72.97	32.65	28.42	38.4	37.27	40.66	63.87	103.34	241.72	352.32	568.63		72.97	40.32	44.55	34.57	35.7	32.31	9.1	-30.37	-168.75	-279.35
8-9	74.15	76.46	84.47	113.25	110.81	197.37	190.06	289.34	325.76	429.35	496.45		74.15	-2.31	-10.32	-39.1	-36.66	-123.22	-115.91	-215.19	-251.61	-355.2
3-5	75.81	118.91	122.68	132.04	130.62	168.3	263.39	377.17	422.68	572.48	660.16		75.81	-43.1	-46.87	-56.23	-54.81	-92.49	-187.58	-301.36	-346.87	-496.67
15-12	77.29	72.3	73.92	71.63	136.41	206.93	303.68	460.16	584.72	762.72	662.07		77.29	4.99	3.37	5.66	-59.12	-129.64	-226.39	-382.87	-507.43	-685.43
2-35	77.52	168.68	276.81	367.19	401.19	501.44	639.8	613.89	722.5	769.96	880.54		77.52	-91.16	-199.29	-289.67	-323.67	-423.92	-562.28	-536.37	-644.98	-692.44
16-1	79.35	56.61	50.63	49.02	77.95	91.15	134.25	210.08	347.49	330.48	677.84		79.35	22.74	28.72	30.33	1.4	-11.8	-54.9	-130.73	-268.14	-251.13
12-18	80.22	120.2	133.54	142.83	166.33	238.12	301.52	458.81	386.13	536.89	601.34		80.22	-39.98	-53.32	-62.61	-86.11	-157.9	-221.3	-378.59	-305.91	-456.67
7-21	80.82	89.25	135.22	127.95	176.62	223.83	303.33	362.55	562.13	521.8	618.75		80.82	-8.43	-54.4	-47.13	-95.8	-143.01	-222.51	-281.73	-481.31	-440.98
13-22	82.01	104.87	149.2	189.99	262.36	395.33	425.54	597.45	640.71	755.28	767.35		82.01	-22.86	-67.19	-107.98	-180.35	-313.32	-343.53	-515.44	-558.7	-673.27
7-45	83.64	92.09	132.08	144.31	163.59	199.55	397.53	451.21	596.06	575.51	622.57		83.64	-8.45	-48.44	-60.67	-79.95	-115.91	-313.89	-367.57	-512.42	-491.87
3-35	84.68	175.07	224.93	304.57	275.88	483.68	501.65	470.59	515.36	692.24	688.01		84.68	-90.39	-140.25	-219.89	-191.2	-399	-416.97	-385.91	-430.68	-607.56
4-35	84.83	116.28	160.05	179.95	241.82	305.17	327.2	422.78	483.22	537.01	690.24		84.83	-31.45	-75.22	-95.12	-156.99	-220.34	-242.37	-337.95	-398.39	-452.18
16-5	84.88	156.98	184.07	191.16	242.6	287.68	316.76	396.87	496.66	583.95	686.59		84.88	-72.1	-99.19	-106.28	-157.72	-202.8	-231.88	-311.99	-411.78	-499.07
11-44	86.96	67.21	56.94	58.24	61.95	103.2	187.7	236.43	257.97	410.7	514.73		86.96	19.75	30.02	28.72	25.01	-16.24	-100.74	-149.47	-171.01	-323.74
11-21	87.82	106.84	116.28	134.98	198.51	218.74	369.28	424.26	465.3	503.28	457.7		87.82	-19.02	-28.46	-47.16	-110.69	-130.92	-281.46	-336.44	-377.48	-415.46
11-9	90.23	105.01	98.72	122.99	118.71	170.02	275.22	278.8	345.51	368.72	476.54		90.23	-14.78	-8.49	-32.76	-28.48	-79.79	-184.99	-188.57	-255.28	-278.49
16-15	90.67	138.82	120.53	110.69	127.31	121.31	162.81	255.9	374.05	520.67	626.79		90.67	-48.15	-29.86	-20.02	-36.64	-30.64	-72.14	-165.23	-283.38	-430
13-9	90.78	141.63	168.5	188.72	207.16	316.05	335.69	382.19	499.72	536.43	747.58		90.78	-50.85	-77.72	-97.94	-116.38	-225.27	-244.91	-291.41	-408.94	-445.65
6-22	91.28	102.8	146.65	223.12	276.4	381.78	483.65	591.35	622.27	684.85	741.17		91.28	-11.52	-55.37	-131.84	-185.12	-290.5	-392.37	-500.07	-530.99	-593.57
11-59	91.96	163.24	149.67	213.55	208.2	223.67	257.1	345	264.47	499.74	445.61		91.96	-71.28	-57.71	-121.59	-116.24	-131.71	-165.14	-253.04	-172.51	-407.78
15-20	94.81	109.72	130.5	167.48	313.95	370.44	509.51	457.66	535.42	649.82	596.78		94.81	-14.91	-35.69	-72.67	-219.14	-275.63	-414.7	-362.85	-440.61	-555.01
16-69	95.62	61	58.47	46.07	57.92	78.07	128.8	168.27	319.5	387.86	709.45		95.62	34.62	37.15	49.55	37.7	17.55	-33.18	-72.65	-223.88	-292.24
13-28	96.23	132.6	137.78	208.15	262.77	265.34	214.18	259.76	490.67	612.85	641.06		96.23	-36.37	-41.55	-111.92	-166.54	-169.11	-117.95	-163.53	-394.44	-516.62
13-59	96.46	171.63	217.18	260.95	274.8	345.03	438.01	594.37	578.01	670.94	679.21		96.46	-75.17	-120.72	-164.49	-178.34	-248.57	-341.55	-497.91	-481.55	-574.48
12-21	97.3	91.37	123.91	112.24	184.92	226.5	304.6	404.01	475.89	459.22	539.47		97.3	5.93	-26.61	-14.94	-87.62	-129.2	-207.3	-306.71	-378.59	-361.92
8-44	99.28	59.39	72.29	76.56	85.72	142.35	162.29	229.95	215	372.83	534.89		99.28	39.89	26.99	22.72	13.56	-43.07	-63.01	-130.67	-115.72	-273.55
13-11	100.96	232.79	248.83	291.44	276.65	320.74	377.89	496.88	675.17	615.11	636.92		100.96	-131.83	-147.87	-190.48	-175.69	-219.78	-276.93	-395.92	-574.21	-514.15
3-15	100.99	109.45	99.03	79.94	90.06	85.92	132.27	177.63	306.64	494.99	625		100.99	-8.46	1.96	21.05	10.93	15.07	-31.28	-76.64	-205.65	-394
4-21	101.8	98.44	98.3	125.19	223.54	372.62	377.17	504.39	573.43	634.32	759.27		101.8	3.36	3.5	-23.39	-121.74	-270.82	-275.37	-402.59	-471.63	-532.52
8-1	102.33	56.99	69.32	86.63	95.12	113.24	180.53	265.21	375.8	388.95	424.4		102.33	45.34	33.01	15.7	7.21	-10.91	-78.2	-162.88	-273.47	-286.62
6-18	103.65	346.7	316.07	374.03	395.29	425.76	474.07	533.49	534.55	683.77	616.16		103.65	-243.05	-212.42	-270.38	-291.64	-322.11	-370.42	-429.84	-430.9	-580.12
13-18	104.98	370.25	420.89	474.6	460.01	522.94	549.86	618.24	570.3	682.76	734.44		104.98	-265.27	-315.91	-369.62	-355.03	-417.96	-444.88	-513.26	-465.32	-577.78
4-22	106.3	85.86	92.6	127.19	231.03	377.64	463.78	618.1	659.96	648.29	668.74		106.3	20.44	13.7	-20.89	-124.73	-271.34	-357.48	-511.8	-553.66	-541.99
8-45	106.91	110.46	142.1	166.3	184.95	238.2	376.06	404.1	453.69	527.16	471.27		106.91	-3.55	-35.19	-59.39	-78.04	-131.29	-269.15	-297.19	-346.78	-420.25
6-9	108.23	163.51	177.6	189.52	204.69	281.27	354.65	433.48	561.31	543.02	683.1		108.23	-55.28	-69.37	-81.29	-96.46	-173.04	-246.42	-325.25	-453.08	-434.79
6-44	108.97	76.61	80.47	86.64	98.55	174.09	230.95	367.44	446	602.37	585.37		108.97	32.36	28.5	22.33	10.42	-65.12	-121.98	-258.47	-337.03	-493.4
13-44	109.87	74.74	90.88	108.99	140.48	185.47	296.07	433.01	506.03	607.17	651.05		109.87	35.13	18.99	0.88	-30.61	-75.6	-186.2	-323.14	-396.16	-497.3
16-35	110.58	225.7	296.68	408.25	416.48	583.17	595.92	634.96	621.51	684.21	710.92		110.58	-115.12	-186.1	-297.67	-305.9	-472.59	-485.34	-524.38	-510.93	-573.63
11-45	111.87	128.3	178.57	209.83	285.87	342.5	400.45	386.53	453.54	470.62	495.51		111.87	-16.43	-66.7	-97.96	-174	-230.63	-288.58	-274.66	-341.67	-358.75
11-33	114.06	181.32	188.8	228.4	285.24	294.03	270.31	298.08	249.05	418.49	468.68		114.06	-67.26	-74.74	-114.34	-171.18	-179.97	-156.25	-184.02	-134.99	-304.43
13-56	114.28	515.46	542.42	614.76	566.49	665.97	689.83	528.8	642.43	639.52	638.41		114.28	-401.18	-428.14	-500.48	-452.21	-551.69	-575.55	-414.52	-528.15	-525.24
13-62	115.06	258.1	252.75	341.69	348.31	342.68	349.11	460.18	591.63	613.05	781.86		115.06	-143.04	-137.69	-226.63	-233.25	-227.62	-234.05	-345.12	-476.57	-497.99
16-33	115.48	124	129.65	111.91	139.57	174.2	268.84	356.3	382.43	520.84	668.98		115.48	-8.52	-14.17	3.57	-24.09	-58.72	-153.36	-240.82	-266.95	-405.36
13-71	116.19	112.82	132.82	159.2	228.7	315.16	481.73	565.76	617.26	679.1	721.32		116.19	3.37	-16.63	-43.01	-112.51	-198.97	-365.54	-449.57	-501.07	-562.91
4-69	118.03	82.37	92.15	131.5	199.2	294.1	374.04	506.68	485.75	630	675.02		118.03	35.66	25.88	-13.47	-81.17	-176.07	-256.01	-388.65	-367.72	-511.97
6-59	119.3	239.69	265.35	355.52	361.84	398.41	438.66	636.29	610.82	619.1	705.35		119.3	-120.39	-146.05	-236.22	-242.54	-279.11	-319.36	-516.99	-491.52	-499.8
4-53	119.62	77.43	63.78	71.47	121.23	186.84	225.75	352.89	432.7	636.36	665.08		119.62	42.19	55.84	48.15	-1.61	-67.22	-106.13	-233.27	-313.08	-516.74
11-1	121.79	76.45	59.47	88.11	75.06	90.14	151.37	220.83	344.55	312.13	407.21		121.79	45.34	62.32	33.68	46.73	31.65	-29.58	-99.04	-222.76	-190.34
5-12	122.48	183.64	221.1	324.21	506.14	444.53	609.49	769.1	780.47	865.93	730.97		122.48	-61.16	-98.62	-201.73	-383.66	-322.05	-487.01	-646.62	-657.99	-743.45
13-49	123.09	626.11	706.28	804.41	773.86	764.57	782.7	780.41	745.66	718.11	646.71		123.09	-503.02	-583.19	-681.32	-650.77	-641.48	-659.61	-657.32	-622.57	-595.02
13-0	123.84	145.1	170.62	175.97	233.65	357.36	347.41	508.08	419.12	659.46	681.95		123.84	-21.26	-46.78	-52.13	-109.81	-233.52	-223.57	-384.24	-295.28	-535.62
4-72	124.29	85.3	109.5	112.5	231.54	321.44	401.13	605.19	768.06	682.03	609.05		124.29	38.99	14.79	11.79	-107.25	-197.15	-276.84	-480.9	-643.77	-557.74
13-25	125.67	397.6	414.01	548.11	582.7	632.86	597.09	702.93	746.65	673.47	637.82		125.67	-271.93	-288.34	-422.44	-457.03	-507.19	-471.42	-577.26	-620.98	-547.8
7-71	126.81	101.27	145.45	211.59	240.54	240.27	417.52	414.5	500.02	580.53	715.94		126.81	25.54	-18.64	-84.78	-113.73	-113.46	-290.71	-287.69	-373.21	-453.72
15-31	128.15	91.83	92.89	100.19	160.46	178.96	282.8	439.85	510.61	529.1	638.39		128.15	36.32	35.26	27.96	-32.31	-50.81	-154.65	-311.7	-382.46	-400.95
11-11	129.09	213.54	181.04	207.96	232.63	272.14	273.68	276.6	377.72	370.42	477.27		129.09	-84.45	-51.95	-78.87	-103.54	-143.05	-144.59	-147.51	-248.63	-241.33
13-45	130.61	176.43	245.45	284.53	339.86	399.66	433.56	595.07	682.19	658.76	728.99		130.61	-45.82	-114.84	-153.92	-209.25	-269.05	-302.95	-464.46	-551.58	-528.15
11-72	131.67	128.3	142.01	181.79	261.91	421.91	414.83	480.02	533.11	524.21	452.84		131.67	3.37	-10.34	-50.12	-130.24	-290.24	-283.16	-348.35	-401.44	-392.54
12-45	132.58	156.5	207.71	231.73	272.3	341.26	489.33	543.99	584.38	585.2	550.59		132.58	-23.92	-75.13	-99.15	-139.72	-208.68	-356.75	-411.41	-451.8	-452.62
7-70	133.67	90	110.56	142.44	188.75	251.87	319.98	403.53	592.49	634.14	702.78		133.67	43.67	23.11	-8.77	-55.08	-118.2	-186.31	-269.86	-458.82	-500.47
13-57	134.84	429.12	490.35	508.52	587.42	611.44	605.93	602.85	654.78	680.16	731.84		134.84	-294.28	-355.51	-373.68	-452.58	-476.6	-471.09	-468.01	-519.94	-545.32
11-42	135.61	138.41	136.13	170.51	217.45	300.64	502.65	398.24	451.55	492.44	479.94		135.61	-2.8	-0.52	-34.9	-81.84	-165.03	-367.04	-262.63	-315.94	-356.83
6-71	135.75	134.35	136.82	206	244.25	368.46	472.71	596.71	620.06	626.84	708.74		135.75	1.4	-1.07	-70.25	-108.5	-232.71	-336.96	-460.96	-484.31	-491.09
16-12	136.47	168.79	184.34	219.84	249.05	284.8	448.63	561.91	597.1	661.28	611.37		136.47	-32.32	-47.87	-83.37	-112.58	-148.33	-312.16	-425.44	-460.63	-524.81
8-11	137.16	226.12	249.29	248.65	283.81	357.43	274.09	394.19	384.25	403.8	474.33		137.16	-88.96	-112.13	-111.49	-146.65	-220.27	-136.93	-257.03	-247.09	-266.64
12-71	139.08	89.39	115.71	181.82	163.15	222.15	327.97	346.96	325.18	573.73	568.64		139.08	49.69	23.37	-42.74	-24.07	-83.07	-188.89	-207.88	-186.1	-434.65
3-12	139.59	159.25	127.77	159.85	203.29	191.22	318.12	436.13	462.41	653.88	613.08		139.59	-19.66	11.82	-20.26	-63.7	-51.63	-178.53	-296.54	-322.82	-514.29
14-12	139.7	223.08	295.99	381.16	466.21	435.84	603.78	771.35	801.84	815.98	857.28		139.7	-83.38	-156.29	-241.46	-326.51	-296.14	-464.08	-631.65	-662.14	-676.28
18-20	141.96	489.5	491.17	685.06	657.54	794.92	813.4	827.84	792.39	860.72	848.15		141.96	-347.54	-349.21	-543.1	-515.58	-652.96	-671.44	-685.88	-650.43	-718.76
8-63	142.43	213.56	335.03	382.53	441.41	525.36	520.51	548.69	525.09	568.89	484.18		142.43	-71.13	-192.6	-240.1	-298.98	-382.93	-378.08	-406.26	-382.66	-426.46
6-56	143.27	548.51	530.05	581.91	557.8	689.01	684.38	588.15	627.85	737.09	585.59		143.27	-405.24	-386.78	-438.64	-414.53	-545.74	-541.11	-444.88	-484.58	-593.82
14-69	145.79	117.01	174.71	194.47	289.71	268.21	368.04	445.42	546.74	643.28	859.44		145.79	28.78	-28.92	-48.68	-143.92	-122.42	-222.25	-299.63	-400.95	-497.49
5-11	145.81	261.93	309.82	363.18	397.9	475.86	464.05	469.23	650.07	611.35	736.07		145.81	-116.12	-164.01	-217.37	-252.09	-330.05	-318.24	-323.42	-504.26	-465.54
6-62	146.75	345.22	269.19	331.7	333.01	363.75	480.49	537.68	708.64	614.63	727.04		146.75	-198.47	-122.44	-184.95	-186.26	-217	-333.74	-390.93	-561.89	-467.88
3-11	148.95	191.4	225.47	239.53	313.61	323.17	326.39	560.89	656.39	577.13	522		148.95	-42.45	-76.52	-90.58	-164.66	-174.22	-177.44	-411.94	-507.44	-428.18
6-51	150.2	268.01	283.49	439.37	431.75	486.55	546.48	592.78	625.49	656.23	577.76		150.2	-117.81	-133.29	-289.17	-281.55	-336.35	-396.28	-442.58	-475.29	-506.03
13-68	150.64	240.61	309.43	437.71	529.7	674.68	611.59	659.88	706.24	712.97	693.6		150.64	-89.97	-158.79	-287.07	-379.06	-524.04	-460.95	-509.24	-555.6	-562.33
12-70	150.97	78.1	94.8	131.45	164.24	216.31	295.76	306.65	367.37	389.4	612.95		150.97	72.87	56.17	19.52	-13.27	-65.34	-144.79	-155.68	-216.4	-238.43
8-33	151.23	196.81	243.24	307.84	312.91	391.7	398.29	391.75	384.3	388.6	503.48		151.23	-45.58	-92.01	-156.61	-161.68	-240.47	-247.06	-240.52	-233.07	-237.37
6-0	152.36	196.71	186.58	247.42	306.59	382.37	413.58	608.3	555.49	606.82	609.58		152.36	-44.35	-34.22	-95.06	-154.23	-230.01	-261.22	-455.94	-403.13	-454.46
8-70	155.07	107.39	134.91	177.74	269.39	311.84	339.44	397.26	496.14	560.29	586.53		155.07	47.68	20.16	-22.67	-114.32	-156.77	-184.37	-242.19	-341.07	-405.22
6-49	155.59	767.22	752.62	768.82	786.79	731.81	761.21	742.64	717.54	681.49	597.24		155.59	-611.63	-597.03	-613.23	-631.2	-576.22	-605.62	-587.05	-561.95	-525.9
11-28	155.9	146.05	126.24	122.28	128.08	141.71	251.14	192.23	242.67	413.54	465.02		155.9	9.85	29.66	33.62	27.82	14.19	-95.24	-36.33	-86.77	-257.64
16-11	155.98	242.12	283.95	331.31	440.47	369.25	427.97	523.44	588.91	649.36	648.39		155.98	-86.14	-127.97	-175.33	-284.49	-213.27	-271.99	-367.46	-432.93	-493.38
4-37	157.63	96.66	108.75	178.27	385	485.79	439.25	574.99	652.97	683.81	685.28		157.63	60.97	48.88	-20.64	-227.37	-328.16	-281.62	-417.36	-495.34	-526.18
7-11	158.75	172.55	225.77	254.2	281.48	343.68	411.63	583.63	648.47	605.1	579.88		158.75	-13.8	-67.02	-95.45	-122.73	-184.93	-252.88	-424.88	-489.72	-446.35
8-28	160.28	150.29	152.19	121.85	111.98	184.05	218.63	236.81	305.23	357.99	527.65		160.28	9.99	8.09	38.43	48.3	-23.77	-58.35	-76.53	-144.95	-197.71
7-18	161.07	215.25	285.82	373.84	407.2	465.59	591.75	676.26	701.92	722.9	697.11		161.07	-54.18	-124.75	-212.77	-246.13	-304.52	-430.68	-515.19	-540.85	-561.83
12-44	162.5	86.37	85.9	104.65	115.72	161.85	219.85	255.54	325.75	501.95	613.52		162.5	76.13	76.6	57.85	46.78	0.65	-57.35	-93.04	-163.25	-339.45
6-57	163.62	515.87	428.27	452.1	534.44	611.6	644.94	694.45	728.67	710.65	650.34		163.62	-352.25	-264.65	-288.48	-370.82	-447.98	-481.32	-530.83	-565.05	-547.03
8-72	164.59	114.16	144.8	219.56	233.44	372.42	372.23	476.52	581.01	482.09	479.73		164.59	50.43	19.79	-54.97	-68.85	-207.83	-207.64	-311.93	-416.42	-317.5
5-69	166.16	122.88	187.77	209.53	306.16	316.5	414.81	439.6	549.9	618.48	827.56		166.16	43.28	-21.61	-43.37	-140	-150.34	-248.65	-273.44	-383.74	-452.32
13-27	166.29	142.77	158	213.69	256.65	379.14	403	639.23	758.26	636.96	656.26		166.29
15-30	167.09	164.12	217.27	305.71	367.72	412.46	431.63	544.18	584.91	608.69	673.65		167.09
3-70	167.54	172.94	198.74	233.25	360.43	438.55	447.72	627.13	519.95	620.71	668.15		167.54
8-71	167.71	100.54	126.88	172.24	162.05	244.18	378.22	385.58	386.51	479.33	549.69		167.71
17-35	167.88	231.14	331.67	470.5	619.56	766.64	723.18	709.06	642.07	837.93	933.32		167.88
4-30	171.73	138.31	159.62	241.11	356.18	332.63	412.67	576.3	635.79	602.96	685		171.73
2-13	172.01	135.31	152.94	155.7	234.31	395.09	437.87	392.34	590.08	742.83	853.19		172.01
4-27	173.12	114.88	121.71	215.54	290.34	397.85	431.15	590.53	580.9	638.25	592.49		173.12
6-45	174.77	215.65	262.79	286.95	339.98	364.99	428.59	552.06	566.35	617.81	672.58		174.77
8-58	175.57	206.31	279.73	295.7	338.43	469.05	374.97	333.04	325.1	457.87	494.73		175.57
6-27	175.98	150.11	178.02	223.57	257.89	406.52	390.92	602	693.47	657.62	673.5		175.98
6-25	176.99	490	472.94	607.47	620.49	580.16	661.73	728.3	776.56	665.52	568.82		176.99
2-20	178.56	314.46	449.33	614.99	737.08	772.82	929.29	860.27	857.66	905.39	864.52		178.56
4-14	178.97	107.06	96.64	124.62	264.2	348	396.58	522.91	541.67	640.49	673.79		178.97
16-22	179.25	161.12	193.91	256.13	316.51	485.08	534.03	467.4	568.99	717.69	698.21		179.25
15-35	180.64	178.88	263.11	376.3	514.68	607.83	558.6	635.26	570.58	667.08	672.93		180.64
3-71	181.77	166.27	150.31	190.4	229.14	271.66	339.75	360.23	489.71	560.54	658.18		181.77
5-5	181.84	349.27	403.17	380.58	484.26	542.6	621.21	646	620.01	644.52	786.24		181.84
8-42	184.73	161.98	182.57	204.73	324.24	425.34	508.09	443.11	456.28	572.97	584.84		184.73
8-57	184.95	351.58	418.04	532.35	514.71	619.22	580.18	498.59	596.5	532.25	518.45		184.95
13-50	185.04	264.42	316.73	358.73	497.46	576.33	750.48	572.29	667.8	733.88	726.19		185.04
18-13	187.25	185.16	188.1	202.73	331.07	473.18	547.95	686.84	707.06	713.27	799.97		187.25
11-57	187.34	368.66	371.37	504.15	501.87	543.75	531.35	475.09	540.27	525.76	408.86		187.34
8-51	188.91	186.31	251.02	248.7	348.9	451.31	513.47	443.38	439.23	496.45	499.35		188.91
2-14	190.45	191.56	252.75	242.55	330.49	445.36	615.07	601.61	689.54	786.48	845.63		190.45
3-21	190.48	189.48	198.09	225.92	313.73	253.94	360.66	525.67	571.22	605.56	588.39		190.48
2-22	192.12	178.57	281.72	336.11	441.53	549	659.89	776.88	815.64	900.17	883.27		192.12
19-35	193.03	409.01	562.85	592.83	748.94	778.04	848.97	852.61	908.05	883.67	861.24		193.03
15-21	193.16	168.72	197.26	208.22	317.76	487.36	513.43	601.63	640.47	707.24	745.61		193.16
6-68	195.82	303.87	351.66	397.03	497.36	617.16	518.65	625.9	648.65	661.47	680.12		195.82
5-22	196.66	220.63	344.71	415.3	555.88	629.37	630.91	633.4	748.87	814.41	745.78		196.66
11-63	197.01	341.36	462.27	578.52	613.95	628.24	535.08	583.87	521.43	555.7	469.33		197.01
4-71	198.03	152.6	135.23	140.77	236.99	327.48	376.14	418.89	421.56	513.49	691.36		198.03
16-21	198.64	238.08	257.94	309.95	385.21	385.38	495.37	520.34	576.82	568.89	674.83		198.64
14-22	199.81	247.1	348.65	487.57	542.41	695.52	632.9	744.07	784.19	830.08	833.71		199.81
15-14	201.55	137.05	129.87	146.95	150.25	214.99	350.45	609.73	613.86	679.34	660.25		201.55
6-50	202.14	306.22	353.47	400.65	479.97	587.45	752.18	659.1	675.66	668.59	665.27		202.14
18-12	202.18	227.82	225.98	291.67	360.31	462.84	508.42	586.53	645.6	759.59	869.07		202.18
11-71	203.96	148.19	136.52	174.04	165.57	251.44	367.29	408.02	416.52	529.05	463.42		203.96
3-45	205.9	212.64	262.84	260.86	320.43	388.06	487.59	571.94	641.05	609.04	612.53		205.9
13-52	206.46	297.59	288.47	288.77	309.88	364.33	440.41	494.6	614.19	682.25	654.8		206.46
13-33	206.76	268.7	253.19	328.66	375.76	484.38	581.03	558.6	549.34	619.42	662.25		206.76
15-22	207.87	151.77	171.05	217.75	379.33	492.86	502.63	688.38	793.8	727.78	651.49		207.87
13-51	208.45	340.03	386.41	624.58	541.89	610.5	564.13	660.6	666.01	739.6	679.49		208.45
4-9	210.7	130.19	107.23	133.21	175.23	220.6	292.88	412.29	545.65	554.4	690.56		210.7
8-25	212.15	452.9	457.63	528.09	542.79	596.57	573.13	584.83	667.38	582.36	438.03		212.15
12-11	212.27	186.02	202.46	236.77	263.97	287.34	328.6	435.18	504.04	493.66	601.76		212.27
5-53	212.9	362.1	416.77	486.63	668.33	621.81	611.89	736.22	647.67	781.15	755.6		212.9
15-69	214.06	138.68	165.16	198.15	252.15	310.94	448.48	511.61	564.28	582.9	670.68		214.06
13-20	215.36	626.04	640.86	681.11	725.6	772.69	838.65	723.86	736.17	727.92	744.61		215.36
8-35	216.56	356.98	450.9	604.01	536.23	641.52	615.54	546.7	559.76	571.83	543.44		216.56
4-33	217.24	236.62	228.95	247.4	278.61	464.93	373.07	469.74	397.53	512.41	594.79		217.24
11-70	217.29	129.88	148.74	188.29	207.86	262.14	332.28	423.12	552.53	528.59	491.09		217.29
14-59	218.21	283.37	359.11	426.04	492.47	582.89	752.23	841.37	798.86	865.22	889.99		218.21
12-22	219.5	191.65	275.64	357.77	427.19	447.59	529.26	446.23	572.5	610.86	650.71		219.5
5-59	221.26	303.86	370.04	352.77	488.85	585.7	657.37	674.56	733.53	738.97	777.31		221.26
5-13	221.58	278.26	381.02	360.06	543.02	644.95	677.81	703.91	784.73	788.83	845.54		221.58
11-58	221.71	229.96	234.12	260.94	253.08	324.2	348.39	315.36	326.13	416.19	477.14		221.71
14-5	223.5	367.44	464.82	469.34	479.81	510.63	572.23	650.76	649.49	763.43	830.14		223.5
12-28	225.4	152.48	129.33	161.9	175.11	248.26	333.52	344.8	339.24	437.06	586.42		225.4
3-44	225.77	189.29	179.09	201.52	278	355.02	412.23	365.77	393.42	625.27	535.21		225.77
8-55	227.63	270.45	314.62	352.83	404.87	565	584.94	482.95	579.09	541.23	526.23		227.63
1-14	228.58	299.41	385.34	564.96	644.72	663.11	751.84	868.84	935.75	855.25	933.73		228.58
16-71	228.67	176.69	185.75	258.25	419.23	451.82	558.42	567.48	618.81	548.53	710.65		228.67
5-56	228.97	530.94	542.44	567.54	616.16	593.73	643.15	677.36	676.79	720.36	846.25		228.97
14-13	230.83	289.77	410.26	462.63	539.16	650.13	675.62	768.38	768.45	788.78	961.54		230.83
17-13	232.81	352.68	457.04	475.14	532.03	662.85	703.82	784.03	686.45	871.46	834.78		232.81
2-33	233.29	267.87	392.96	435.56	410.85	448.9	475.28	519.33	493.15	635.49	857.05		233.29
13-34	233.31	453.86	479	537.14	486.59	652.24	677.33	606.04	711.77	653.3	634.94		233.31
8-61	235.05	360.53	443.99	552.55	488.17	508.4	527.38	561.26	539.86	465.17	559.73		235.05
6-52	236.12	347.6	282.97	238.76	226.53	301.67	281.31	369.05	567.25	623.82	633.64		236.12
5-9	236.32	267.98	302.02	393.22	468.11	534.22	607.91	613.85	654.51	692.7	828.06		236.32
6-33	238.58	349.09	259.87	289.05	383.13	478.5	655.63	641.93	584.89	648.1	598.35		238.58
6-34	239.32	539.88	479.67	513.77	527.4	653.59	716.61	676.43	729.22	637.74	646.23		239.32
6-55	239.51	496.17	460.44	607.83	618.12	708.23	763.23	758.03	801.96	621.85	627.35		239.51
1-12	240.36	246.58	255.6	364	569.7	570.6	707.96	916.45	903.38	955.47	1093.07		240.36
14-62	242.11	376.9	345.08	470.15	434.25	562.13	541.53	615.65	658.14	879.3	908.55		242.11
1-61	243.37	366.39	490.69	610.46	734.11	774.28	851.75	981.27	924.63	991.69	1011.02		243.37
7-0	244.32	217.6	256.51	289.16	409.3	442.7	417.82	449.53	515.5	607.39	608.69		244.32
1-1	245.42	308.95	406.4	498.23	646.78	692.1	835.29	753.14	809.94	973.62	1005.71		245.42
16-45	246.44	283.06	327.94	352.79	450.8	432.52	480.89	541.02	645.11	578.86	588.24		246.44
7-44	246.65	161.46	196.9	181.58	219.11	286.51	357.35	312.99	391.64	599.73	692.18		246.65
7-33	247.9	201.38	208.55	295.39	382.01	433.42	535.17	494.47	436.41	564.56	688.2		247.9
3-22	248.51	271.48	356.77	492.45	466.66	472.35	481.61	479.32	506.04	592.3	642.52		248.51
6-20	250.82	791.33	655.49	719.74	777.01	736.28	824.19	724.72	697.53	674.98	658.23		250.82
8-20	251.84	680.05	621.66	693.62	738.62	735.86	673.85	663.19	682.27	597.83	481.92		251.84
7-62	252.03	273.72	316.72	311.55	324.86	342.88	500.35	544.79	606.61	571.85	660.09		252.03
16-34	252.32	343.48	547.94	475.17	607.29	604.6	534.09	621.89	597.01	655.54	636.19		252.32
4-1	254.5	133.37	111.39	139.1	214.18	243.4	323.33	408.2	440.15	549.69	647.58		254.5
8-16	255.51	558.62	615.07	652.76	525.2	634.37	642.14	530.83	511.46	578.24	488.74		255.51
6-73	256.57	233.33	269.98	285.81	348.64	336.36	355.18	395.01	429	626.14	696.98		256.57
15-37	256.85	167.14	209.93	304.03	386.47	452.91	488.12	653.89	718.33	670.95	682.92		256.85
5-49	257.7	617.5	626.65	617.51	672.11	619.59	559.74	568.94	767.65	746.67	661.29		257.7
2-69	259.18	216.34	235.98	234.62	268.18	320.81	459.24	569.1	809.96	839.42	867.43		259.18
11-51	260.1	282.56	335.86	292.8	419.88	457.34	459.84	461.32	366.83	436.15	412.66		260.1
16-70	260.52	247.06	318.04	378.62	537.13	565.45	732.43	764.16	708.5	773.57	732.79		260.52
11-25	261.44	526.9	620.88	643.01	684.53	707.29	618.27	554.25	599.92	534.78	482.25		261.44
5-25	262.44	433.47	377.24	512.55	596.94	605.09	716.6	608.65	635.38	699.12	666.88		262.44
5-1	263.64	161.34	187.9	214.7	302.02	304.08	346.86	432.26	568.23	643.16	811.91		263.64
12-9	265.8	184.17	183.75	226.21	264.16	365.45	379.13	419.86	429.96	408.1	571.38		265.8
2-21	266.11	336.6	436.69	460.07	542.39	599.64	732.29	867.89	925.07	864.4	924.79		266.11
11-56	267.2	534.8	544.6	590.45	572.16	529.36	574.37	531.67	469.27	533.42	516.14		267.2
2-61	267.53	337.76	434.54	580.63	581.78	617.04	767.95	864.02	868.13	819.34	892.61		267.53
2-5	268.75	338.8	496.26	496.91	545.67	650.81	746.78	706.57	830.96	834.67	830.11		268.75
8-56	269.32	551.25	677.53	646.38	559.78	646.51	627.56	590.03	522.73	503.64	502.47		269.32
12-59	271.09	325.33	366.93	425.17	493.65	551.22	515.28	605.21	535.26	619.94	539.74		271.09
8-46	273.01	638.44	694.84	756.81	720.1	737.5	695.75	679.03	742.9	600.39	496.16		273.01
18-1	273.32	292.37	284.73	406.49	556.73	560.12	684.47	788.99	803.77	766.92	851.91		273.32
7-25	274.13	318.52	376.88	473.27	565.9	564.95	668.85	616.58	764.12	680.13	628.47		274.13
14-11	274.42	501.52	473.13	634.45	611.4	697.94	733.07	700.01	741.39	776.65	820.9		274.42
14-9	275.77	348.61	380.43	485.27	504.64	512.91	533.47	593.35	721.57	827.59	890.09		275.77
11-68	277.29	403.53	444.53	524.1	517.31	542.87	576.5	560.18	515.74	520.05	541.8		277.29
8-52	278.31	343.8	352.61	467.63	465.79	567.98	559.43	456.7	397.39	521.93	493.4		278.31
5-34	279.02	412.55	450.74	462.75	533.71	464.64	458.83	479.35	657.86	699.59	746.48		279.02
6-72	279.33	371.91	407.48	516.3	575.01	648.23	651.37	667.27	708.6	654.76	617.45		279.33
11-54	279.7	271.61	256.44	279.27	269.82	413.89	466.59	455.47	422.02	583.28	432.47		279.7
12-33	282.23	223.99	228.49	302.55	394.21	465	477.75	475.23	433.7	529.27	524.97		282.23
13-24	282.97	856.21	730.13	826	720.73	763.61	827	752.5	778.75	782.68	698.86		282.97
14-49	284.11	661.62	699.09	752.51	792.97	872.92	875.09	931.84	915.46	937.48	876.75		284.11
13-72	284.65	344.05	474.88	543.56	600.28	700.79	709.81	770.96	740.25	776.95	651.09		284.65
11-35	285.75	544.72	549.81	614.92	560.2	568.08	602.8	541.93	504.17	500.58	497.49		285.75
13-35	288.63	657.31	644.92	760.33	806.34	852.42	696.94	756.97	716.8	725.73	753.33		288.63
8-34	288.9	457.88	530.13	588.78	687.9	670.7	729.69	574.37	608.73	563.67	492.02		288.9
5-15	289.38	364.16	393.68	355.99	429.14	504.89	537.19	589.16	691.97	718.16	771.51		289.38
13-48	289.44	992.81	919.89	906.29	916.14	838.88	866.8	861.71	812.87	766.62	717.37		289.44
1-0	289.68	465.47	616.28	588.53	773.56	746.36	732.09	875.41	806.61	959.71	1025.79		289.68
2-12	292.14	354.1	414.85	437.2	597.13	745.83	832.01	805.09	875.06	918.06	812.34		292.14
13-55	293.29	631.84	567.36	720.63	784.23	760.63	819.06	755.67	732.48	722.25	688.72		293.29
15-71	293.87	236.35	229.93	269.67	396.42	488.38	528.24	545.14	480.17	602.99	697.84		293.87
6-37	294.01	294.18	385.57	388.73	382.84	559.92	617	711.05	610.32	633.02	686.98		294.01
18-33	296.04	515.74	490.14	449.9	537.04	612.01	784.3	809.42	674.52	783.04	742.68		296.04
3-28	298.32	268.49	228.17	244.35	391.5	381.18	409.92	409.64	516.36	571.55	657.06		298.32
7-22	298.6	273.43	389.33	401.4	507.7	503.2	563.09	614.19	618.21	671.13	675.33		298.6
1-13	299.38	395.64	448.9	530.6	654.22	820.66	940.74	1028.71	929.68	1002.62	1011.02		299.38
4-13	300.51	161.93	135.81	196.14	399.51	421.38	456.19	469.1	558.7	589.06	645.71		300.51
15-72	300.8	204.22	338.53	303.44	365.26	418.62	473.95	709.28	704.75	694.93	693.48		300.8
5-62	302.98	463.4	468.49	496.38	565.51	584.97	629.62	637.37	824.49	825.76	841.7		302.98
11-61	302.99	455.66	433.89	588.19	564.76	593.75	594.16	589.52	555.31	406.97	484.04		302.99
15-13	303.62	204.07	254.77	288.62	333.56	415.86	388.85	507.08	555.27	590.31	649.4		303.62
15-27	304.34	207.11	241.41	355.95	342.29	402.39	502.99	644.74	611.01	650.06	599.87		304.34
5-20	305.7	649.05	683.16	716.58	765.08	813.07	781.5	742.46	780.81	782.79	809.63		305.7
19-57	307.1	661.22	657.01	677.56	727.06	700.19	821.84	807.39	896.42	845.49	855.86		307.1
7-59	308.92	273.45	311.54	438.56	472.97	472.04	473.99	612.01	588.46	693.94	691.06		308.92
16-55	308.94	418.03	581.19	626.33	644.85	678.97	677.18	578.42	648.27	573.16	694.97		308.94
8-54	309.26	308.41	349.63	378.48	423.05	535.79	581.11	559.32	567.59	610.8	496.35		309.26
11-20	311.04	721.71	709.91	770.47	759.51	743.2	647.11	611	567.45	575.22	488.18		311.04
13-61	311.2	563.72	565.48	742.81	764.98	709.83	686.35	727.69	739.55	690.29	725.99		311.2
4-32	311.95	225.5	306.15	365.8	491.89	576.29	710.55	635.55	640.98	695.04	587.32		311.95
15-1	313.62	158.22	153.73	176.85	199.04	204.22	347.84	412.74	524.67	501.03	619.62		313.62
18-57	315.49	836.37	787.91	722.69	773.69	759.49	804.52	820.26	797.47	840.47	827.13		315.49
17-20	316.18	563.81	735.94	812.44	870.66	890.32	929.4	831.59	760.16	879.75	888.73		316.18
5-16	317.49	681.73	647.29	639.02	724.01	721.52	751.26	739.97	819.18	843.18	631.86		317.49
15-53	318.31	173.21	173.47	212.73	320.27	358.06	329.4	462.38	461.64	624.01	707.66		318.31
16-44	319.77	263.35	297.6	316.76	469.55	475.88	504.3	531.82	518.13	675.2	643.04		319.77
3-61	319.81	415.49	540.49	618.34	825.59	770.3	696.87	802.64	865.69	670.98	689.77		319.81
11-46	320.21	649.47	695.98	688.65	744.29	742.02	703.24	685.03	638.23	488.06	483.33		320.21
11-16	320.77	679.26	653.03	719.56	578.84	662.32	687.58	579.39	527.92	516.49	440.46		320.77
16-25	322.65	515.94	618.73	711.24	781.09	744.28	675.26	696.05	621.61	721.72	600.41		322.65
6-35	324.77	802.9	632.86	710.74	713.44	815.85	701.93	822.57	696.08	674.21	651.95		324.77
11-52	325.58	430.4	385.35	454.53	434.91	452.88	479.25	395.23	467.06	502.6	455.6		325.58
18-27	326.12	360.64	290.84	443.98	546.12	581.21	694.92	827.99	832.55	834.59	731.35		326.12
16-9	327.22	352.39	418.08	501.49	547.52	652.09	666.63	605.99	730.57	761.38	689.03		327.22
3-27	327.37	351.1	401.07	459.25	584.97	623.93	622.59	718.2	707.44	697.84	583.32		327.37
5-57	329.04	479.71	520.53	466.14	617.71	546.2	498.85	538.2	512.7	642.94	823.35		329.04
3-25	330.36	335.96	450.3	509.11	543.48	562.19	586.51	663.57	611.98	616.32	639.89		330.36
3-55	331.22	310.44	390.52	518.62	541.62	569.59	690.36	651.25	577.86	647.27	624.27		331.22
16-0	331.42	403.06	465.91	459.79	513.64	715.58	712.26	672.16	665.09	618.78	669.63		331.42
19-1	331.91	379.8	438.11	531.74	735.82	747.65	812.07	741.25	898.65	803.44	929.35		331.91
17-33	334.3	636.08	769.26	829.76	777.38	841.59	874.82	855.44	743.72	806.78	884.92		334.3
19-52	335.03	517.15	526.4	550.69	616.37	592.57	684.72	682.99	853.1	855.17	929.46		335.03
6-24	336.48	904.38	763.05	798.16	660.94	701.4	707.78	810.7	745.48	711.1	587.62		336.48
16-57	336.71	463.62	608.74	594.37	609.08	659.5	719.65	750.7	668.84	663.54	704.97		336.71
13-37	337.22	351.51	443.09	481.32	416.57	563.72	700.53	748.47	666.91	758.54	667.34		337.22
16-62	340.38	480.11	552.71	710.72	684.07	677.53	834.02	740.63	764.4	731.37	753.15		340.38
6-61	340.86	620.89	528.14	579.31	648.59	585.12	599.52	683.33	686.59	615.09	707.93		340.86
2-1	341.97	233.68	214.15	215.36	307.55	339.62	424.79	520.8	616.04	668.23	851.49		341.97
4-73	342.01	208.43	212.85	191.04	347.09	453.63	569.21	552.79	665.73	596.79	603.92		342.01
19-20	342.09	627.95	752.07	763.12	841.8	869.26	965.44	957.79	905.2	890.79	866.06		342.09
3-34	343.67	319.51	485.9	537.03	567.83	608.2	624.57	668.85	644.74	636.23	567.65		343.67
16-50	344.03	361.1	435.54	395.08	489.38	716.27	770.38	824.6	795.23	633.7	581.23		344.03
16-52	345.29	362.74	356.73	293.71	338.84	328.37	357.56	445.02	478.47	613.06	683.6		345.29
1-69	347.58	277.91	379.1	467.17	606.27	679.42	734.37	880.91	964.62	943.9	990.06		347.58
4-39	348.12	192.88	232.85	252.56	417.8	524.07	545.67	664.48	696.03	606.76	679.21		348.12
2-31	350.07	465.22	541.97	691.93	677.27	757.53	914.31	916.14	962.64	736.82	866.47		350.07
12-25	350.38	394.08	458.41	539.56	579.03	687.99	666.92	649.33	725.2	565.29	553.79		350.38
8-62	351.33	577.52	510.98	525.52	503.21	490.24	467.59	490.7	452.21	444.68	478.95		351.33
5-51	351.91	411.61	540.05	540.87	693.52	569.18	585.93	585.27	694.94	693.74	706.21		351.91
5-45	352.35	420.91	541.86	496.18	674.63	661.24	740.86	825.5	773.98	662.46	812.85		352.35
4-63	353.23	254.24	305.01	397.63	494.82	557.53	565.65	704.64	644.8	619.23	667.66		353.23
7-28	355.63	269.94	249.46	261.4	311.02	398.02	448.5	445.15	599.14	556.43	679.41		355.63
14-45	356.87	334.12	504.5	530.32	580.52	673.55	808.63	836.17	880.27	823.42	899.4		356.87
14-35	357.6	749.45	706.81	851.08	867.32	850.13	942.16	819.79	794.68	860.05	837.48		357.6
2-30	359.11	478.12	672.78	815.45	945.94	872.59	932.47	946.33	1033.32	884.93	863.77		359.11
5-71	359.72	400.89	388.86	479.2	515.96	498.53	564.14	599.87	694.1	734.85	752.33		359.72
11-34	361.33	543.03	590.33	572.81	653.06	586.35	660.19	610.86	603.11	511.15	475.69		361.33
13-73	361.37	349.42	327.21	372.1	400.89	411.69	469.65	478.96	568.56	558.8	749.66		361.37
14-25	361.39	523.35	518.14	632.43	583.11	611.76	662.87	779.16	704.55	784.61	887.28		361.39
5-70	361.84	379.38	467.78	508.27	585.41	614.05	669.58	801.76	792.17	782.11	809.48		361.84
5-52	363.76	443.64	412.71	377.8	409.49	361.48	309.75	299.77	485.22	440.67	838.14		363.76
5-35	364.64	745.05	766.35	814.03	854.36	800.09	773.81	759.31	858.02	837.88	752.47		364.64
5-50	365.13	491.83	567.92	593.72	662.84	635.71	760.92	854.4	745.93	886.07	781.93		365.13
18-56	366.67	990.4	925.21	823.52	843.61	941.07	922.17	878.97	816.11	860.48	771.03		366.67
15-34	366.77	345.87	505.95	563.79	621.68	606.34	602.51	591.08	685.89	640.66	691.73		366.77
19-22	367.48	389.05	513.95	538.66	565.35	666.32	735.65	819.78	912.59	866.08	928.39		367.48
14-70	369.97	354.75	523.32	550.38	771.7	687.81	764.86	878.28	836.63	836.18	868.93		369.97
3-0	372.03	367.12	502.01	489.24	565.42	475.32	638.84	538.01	464.91	518.2	588.4		372.03
15-28	372.61	338.2	411.33	373.01	567.76	611.31	514.11	641.22	620.12	580.94	668.23		372.61
14-15	373.92	492.58	490.75	528.53	589.99	595.69	628.45	632.84	794.48	740.55	898.27		373.92
11-0	374.84	461.48	463.24	471.42	471.18	472.77	552.29	463.25	396.03	449.46	478.57		374.84
6-48	374.99	1072.2	938.6	891.64	892.06	802.66	785.9	877.17	736.71	717.71	654.99		374.99
19-34	375.02	688.81	834.11	776.04	806.12	850.38	832.83	832.69	900.74	850.02	921.16		375.02
8-68	375.76	486.48	630.18	639.49	680.08	710.84	642.94	627.65	591.56	645.44	563.21		375.76
8-73	377.44	289.85	332.31	409.14	391.26	401.92	357.43	443.72	462.68	534.15	480.95		377.44
16-28	378.43	351.64	295.86	295.03	435.03	457.02	465.41	402.13	493.63	499.58	736.69		378.43
16-61	381.42	576.05	579.82	717.54	755.19	646.48	635.86	762.17	705.15	712.39	734.1		381.42
2-53	381.48	364.67	380.18	453.66	570.93	676.75	644.33	798.4	909.8	876.67	896.27		381.48
5-28	381.98	378.78	373.07	404.19	512.51	589.08	643.6	598.09	754.99	610.36	787.67		381.98
6-58	382.48	587.94	546.85	608.78	641.63	556.24	579.39	556.76	601.97	584.06	683.96		382.48
14-57	382.69	645.47	692.14	739.26	793.54	765.13	732.38	843.62	757.32	857.29	924.52		382.69
18-14	384.79	539.78	641.77	695.35	781.18	778.93	845.64	871.91	853.79	827.5	858.53		384.79
15-51	386.16	281.69	375.74	416.29	544.26	701.63	638.65	620.24	632.19	690.95	707.3		386.16
6-42	387.1	493.47	474.56	567.84	619.19	573.94	658.83	780.27	804.77	763.17	653.54		387.1
5-44	389.32	341	414.05	425.45	584.93	398.06	608.84	669.14	628.86	727.7	679.58		389.32
19-56	389.33	863.33	877.9	839.26	912.9	882.94	906.22	900.95	912.39	866.76	869.41		389.33
18-22	389.45	452.62	478.67	491.71	559.79	657.25	663.46	698.59	771.03	873.84	740.09		389.45
12-58	390.62	318.85	385.12	439.65	409.12	406.9	523.89	432.37	495.54	554.73	552.66		390.62
14-1	392.32	242.78	234.33	286.26	278.85	312.76	367.13	386.88	549.92	697.56	883.81		392.32
18-5	392.41	891.54	788.44	849.56	802.34	834.34	840.2	818.47	770.91	823.4	800.47		392.41
4-4	393.14	391.03	480.47	504.1	533.31	611.15	626.96	671.88	632.47	596.36	664.39		393.14
13-42	395.31	439.94	505.41	586.64	640.23	670.34	728.65	888.68	828.89	787.13	642.27		395.31
18-15	396.52	680.82	633.87	622.54	588.68	648.14	678.86	692.63	739.16	763.13	811.63		396.52
16-27	397.54	385.8	435.81	455.94	528.68	690.47	623.97	685.31	760.74	663.65	637.05		397.54
17-61	397.68	553.82	668.95	850.07	899.76	976.47	959.43	919.79	848.47	836.69	832.83		397.68
7-51	397.97	299.73	440.14	420.54	560.56	637.31	680.7	662.84	733.93	732.11	688.05		397.97
18-69	400.48	399.19	451.55	512.94	520.64	640.11	627.56	658.75	716.92	768.85	877.74		400.48
12-0	400.75	306.01	379.95	451.67	505.96	512.21	562.55	497.78	526.79	504.02	544.23		400.75
18-4	401.59	754.63	704.56	813.11	811.55	927.25	894.5	928.18	835.82	737.52	784.72		401.59
8-50	403.41	439.61	419.53	415.67	390.41	554.44	566.87	532.94	598.04	593.18	493.24		403.41
7-61	403.42	420.27	527.16	764.88	802.56	769.75	728.09	701.29	761.6	622.76	688.32		403.42
14-20	405.03	768.98	754.06	858.98	856.94	912.73	927.29	893.64	942.01	877.97	957.99		405.03
19-46	406.4	849.37	917.95	848.87	815.02	909.54	953.57	948.46	821.22	839.47	874.46		406.4
18-51	407.89	638.16	642.42	638.32	689.67	855.36	788.26	790.91	779.52	800.17	779.67		407.89
4-34	408.47	263.95	368.44	436.92	497.63	503.27	605.43	591.8	672.1	661.46	623.37		408.47
3-62	409.61	389.15	436.34	539.81	604.3	541.87	642.07	723.44	749.71	654.62	684.41		409.61
5-72	409.94	350.31	425.73	434.91	565.79	457.89	513.58	559.56	567.01	711.72	809.46		409.94
12-51	410.84	312.98	408.05	424.63	516.99	613.02	668.75	660.62	655.61	682.68	563.82		410.84
1-58	411.83	875.14	1007.09	1057.52	990.45	862.28	1025.39	985.71	936.69	983.59	997.43		411.83
18-0	413.17	651.04	546.04	592.02	590.87	672.08	669.12	759.37	700.5	793.95	773.52		413.17
2-71	413.33	401.44	401.67	471.11	544.11	646.31	736.34	820.01	947.07	1020.69	922.6		413.33
3-72	414.45	413.42	453.22	467.78	498.06	560.59	434.6	617.34	697.7	665.47	627.81		414.45
8-0	415.06	429.42	517.19	530.61	509.73	621.91	658.95	576.09	633.6	506.33	489.73		415.06
13-58	417.56	564.73	611.46	730.83	695.17	689.02	695.77	704.92	646.8	623.48	730.31		417.56
11-50	417.69	454.41	434.5	447.43	372.35	505.97	541.52	580.15	511.71	538.88	495.7		417.69
3-73	419.39	463.58	556.51	550.71	665.63	648.58	639.14	654.3	534.47	640.52	613.71		419.39
12-61	420.28	505.54	573.32	698.69	587.34	659.53	617.1	630.09	558.39	595.24	578.81		420.28
15-32	421.06	281.8	383.42	471.39	517.25	580.2	657.11	588.73	700.21	697.31	654.66		421.06
11-62	421.5	796.58	728.18	757.5	649.57	610.82	611.73	597.24	508.78	422.3	473.77		421.5
15-50	423.35	244.9	241.5	198.89	340.26	377	442.91	540.36	598.66	675.75	663.86		423.35
14-56	424.07	876.79	763.96	825.26	804.31	764.52	730.01	763.9	711.87	841.78	899.16		424.07
19-53	424.81	576.93	595.98	676.2	774.54	785.74	828.71	948.05	916.6	880.11	886.76		424.81
6-46	425.56	1092.96	869.5	907.92	854.44	843.03	813.43	692.1	804.23	680.69	574.93		425.56
16-60	426.65	478.93	466.33	468.18	650.86	599.93	743.75	743.92	811.72	642.02	668.7		426.65
14-27	428.31	404.42	492.65	525.37	609.93	620.49	645.3	681.52	652.89	758.59	869.4		428.31
13-38	429.1	1151.25	984.26	937.66	886.65	902.88	874.7	859.34	735.84	810.41	720.02		429.1
13-10	429.85	835.01	734.92	782.93	777.73	863.13	802.78	785.66	703.31	661.03	711.26		429.85
0-35	432.16	212.83	215.7	271.39	247.1	360.95	450.49	577.83	614.66	605.91	719.79		432.16
16-56	432.29	654.46	823.88	709.38	755.54	728.91	786.4	657.92	733.74	665.71	688.68		432.29
18-71	432.35	436.84	446.06	516.93	627.9	690.03	760.69	714.01	727.82	718.62	814.23		432.35
3-9	433.5	361.12	395.56	480.52	534.81	648.53	633.96	522.03	482.33	651.28	616.2		433.5
1-51	434.63	503.19	446.78	477.06	655.94	773.46	822.85	978.49	981.62	1067.17	975.83		434.63
5-61	436.41	572.68	621.68	620.48	568.52	650.89	653.13	652.91	608.8	623.04	772.8		436.41
5-0	437.19	457.65	606.25	578.74	623.43	618.7	641.97	803.36	725.11	812.06	752.99		437.19
17-5	437.63	758.06	901.82	852.49	904.12	1019.28	1032.72	923.2	898.26	854.32	848.91		437.63
8-37	440.08	574.28	647.81	712.92	770.16	668.97	651.56	554.1	506.99	556.6	547.69		440.08
15-33	441.19	499.53	522.02	581.74	554.37	619.83	579.57	701.32	581.35	648.98	616.98		441.19
7-9	441.46	344.2	393.22	432.53	526.76	562.16	538.42	574.72	626.42	520.19	662.59		441.46
16-16	441.72	710.44	842.04	882.79	864.52	798.76	776.27	831.23	782.18	605.74	623.21		441.72
1-4	442.34	820.94	962.84	867.76	938.62	927.77	924.37	977.26	865.43	912.79	933.56		442.34
18-18	442.69	1023.42	823.71	732.07	807.65	808.87	925.29	896.01	799.44	846.3	797.59		442.69
0-14	444.8	359.81	528.16	496.34	557.23	676.11	630.66	679.25	739.4	622.98	663.31		444.8
14-51	445.92	610.01	726.76	765.25	828.95	786.48	762.52	826.5	797.15	810.6	908.73		445.92
15-4	447.09	408.78	492.42	488.41	520.34	602.9	549.39	623.05	571.9	597.37	724.04		447.09
2-27	448.08	475.57	566.88	743.4	687.56	816.61	854.19	872.48	931.84	844.84	821.21		448.08
19-49	449.14	996.65	1019.55	988.24	957.71	969.47	887.08	892.2	833.42	813.97	927.08		449.14
19-4	450.55	671.54	776.31	858.67	875.73	804.16	795.48	867.98	796.25	765.89	904.59		450.55
7-50	451.08	452.99	534.48	625.85	641.07	664	710.52	646.55	701.53	704.7	636.63		451.08
17-30	453.47	760.52	930.22	975.27	920.33	947.99	948.18	945.97	831.21	890.54	818.29		453.47
16-72	453.5	463.39	424.03	451.01	534.16	544.21	603.48	697.36	776.26	763.62	650.12		453.5
7-57	453.86	425.09	481.39	576.95	664.85	654.97	688.85	698.4	673.21	642.23	655.56		453.86
7-35	453.93	507.95	552.02	633.49	741.59	729.43	704.57	670.87	696.14	673.58	727.53		453.93
4-51	454.26	326.96	453.94	405.03	404.09	540.89	568.46	572.63	649.83	682.53	696.69		454.26
4-44	457.91	362.36	423.04	442.33	614.44	720.51	629.34	585.7	665.15	609.73	655.65		457.91
13-43	458.07	696.53	668.71	759.35	746.44	688.06	692.09	792.54	743.25	710.46	729.76		458.07
8-30	458.33	602.53	576.72	672.77	694.03	611.81	627.44	622.4	605.72	517.46	500.75		458.33
8-31	460.52	441.45	466.91	607.47	607.75	651	682.48	570.52	604.69	595.75	466.4		460.52
11-73	462.29	362.85	318.94	335.41	303.71	311.68	361.26	317.94	351.22	518.13	511.22		462.29
14-53	462.52	734.92	689.07	796.37	894.84	884.61	901.71	875.62	849.72	857.39	851.75		462.52
19-71	463.13	481.23	500.46	630.1	662.13	761.36	883.75	796.27	772.03	805.89	876.93		463.13
5-27	463.79	473.07	515.88	556.64	598.7	548.82	544.23	716.23	760.42	722.57	780.04		463.79
4-28	464.29	361.96	385.54	455.02	598.54	673.14	604.44	651.21	618.37	699.91	617.86		464.29
13-67	465	514.14	576.25	559.92	589.57	606.04	631.06	629.8	667.42	753.49	689.23		465
16-4	465.66	679.64	830.54	760.67	734.65	712.22	695.98	643.91	633.58	590.6	613.02		465.66
14-71	468.08	512.45	502.9	600.23	675.38	650.46	763.36	693.19	839.74	875.99	879.1		468.08
8-47	469.26	424.51	505.64	560.48	633.82	650.88	578.28	577.17	632.39	575.64	441.53		469.26
7-26	469.77	396.07	547.24	502.16	576.68	592.99	632.81	685.59	780.14	710.8	685.82		469.77
13-46	471.36	1085.72	878.58	956.09	858.95	855.71	882.44	736.42	821.3	735.7	640.72		471.36
8-3	471.68	796.55	667.59	716.28	764.4	702.52	677.49	586.98	565.37	580.02	553.76		471.68
16-20	473.25	622.45	828.44	781.47	851.15	801.15	800.11	746.56	704.23	808.92	751.43		473.25
16-42	474.98	510.23	540.64	537.4	615.63	576.01	691.11	864.68	784.69	791.14	711.31		474.98
19-73	475	642.45	634.67	594.5	747.46	893.26	919.29	805	793.47	908.79	872.41		475
3-51	476.26	439.5	562.53	572.19	649.99	651.33	694.2	683.8	728.78	765.68	650.79		476.26
3-50	477.04	481.72	631.38	699.43	696.02	745.8	713.65	741.33	664.87	668.31	566.07		477.04
6-43	478.51	698.34	642.91	734.11	725.1	588.77	642.28	750.07	743.01	668.66	681.52		478.51
16-51	478.73	478.03	617.77	684.98	792.47	727.01	805.74	702.56	769.22	611.32	700.06		478.73
19-69	480.24	612.06	747.28	867.95	826.16	957.41	838.3	943.23	928.6	887.92	880.86		480.24
5-68	480.4	698.88	775.1	795.26	771.45	787.29	706.47	773.64	745.55	826.09	718.51		480.4
5-46	481.46	831.1	917.86	894.18	902.74	753.91	769.11	707.56	763.46	793.88	724.92		481.46
8-67	482.02	448.18	540.53	530.11	559.18	643.62	650.7	597.27	556.57	534.26	540.02		482.02
13-41	484.77	779.79	912.07	936.93	897.86	817.09	857.05	723.7	714.66	675.13	673.53		484.77
6-10	485.27	969.67	793.69	813.79	875.24	937.91	825.22	822.78	738.97	674.48	678.3		485.27
19-14	485.37	669.52	720.67	893.06	897.36	901.81	985.18	963.8	910.28	887.44	852.03		485.37
14-68	487.27	747.08	811.4	888.83	944.28	810.11	808.77	920.76	837.88	902.24	850.28		487.27
11-43	490.21	612.47	538.08	675.72	588.87	582.77	607.12	513.52	539.59	508.47	524.39		490.21
3-52	490.71	448.04	557.39	501.63	574.51	544.18	432.09	481.57	505.05	458.52	681.52		490.71
5-58	490.94	722.04	799.3	741.6	854.06	811.69	881.95	861.83	822.52	748.01	733.37		490.94
12-68	492.67	407.17	509.65	592.22	585.41	669.36	652.48	566.71	622.95	627.27	614.68		492.67
16-41	493.06	574.24	682.86	672.39	660.84	626.29	780.4	764.74	632.45	656.76	643.57		493.06
8-27	493.32	471.75	488.59	531.45	569.85	554.62	541.29	554.78	645.75	603.32	514.09		493.32
19-51	493.33	577.8	637.6	665.91	727.21	793.07	880.41	886.42	891.94	835.44	905.63		493.33
8-6	493.45	711.82	626.32	694.75	662.04	691.3	685.31	594.85	611.65	548.36	525.59		493.45
5-48	494.26	901.51	896.05	814.37	891.32	929.62	860.96	804.86	805.77	859.97	682.75		494.26
7-56	495.92	460.43	521.79	579.05	610.05	675.67	656.15	649.95	618.86	694.11	684.22		495.92
14-16	497.35	823.78	825.83	833.41	893.98	850.49	904.37	873.16	857.5	841.35	757.41		497.35
8-60	497.63	574.97	657.74	637.98	543.36	705.04	698.65	634.34	744.33	540.17	472.87		497.63
18-61	500.17	943.39	895.23	934.54	906.15	840	922.74	896.28	861.53	814.32	866.83		500.17
17-14	500.58	590.95	707.39	691.61	707.76	753.82	943.35	888.37	846.85	842.34	875.66		500.58
17-15	502.61	778.14	673.74	710.6	607.29	667.83	629.72	717.5	722.5	762.42	836.9		502.61
18-9	502.93	747.72	713.89	668.67	637.49	795.66	782.85	757.74	825.64	750.94	856.91		502.93
7-58	503.27	490.7	582.34	635.23	633.74	558.86	593.17	569.44	564.76	565.13	625.26		503.27
11-65	504.25	792.57	773.51	764.23	815.8	693.43	750.68	737.02	612.38	478.47	440.33		504.25
7-37	505.79	507.65	641.02	682.88	660.05	646.18	709.28	553.97	681.51	670.31	630.85		505.79
8-8	507.85	552.33	518.37	447.47	443.71	487.74	510.65	415.51	486.39	433.36	487.45		507.85
16-49	508.29	902.11	971.02	1033.71	986.34	914.56	868.75	799.11	822.93	817.67	649.37		508.29
6-54	509.39	651.96	578.24	661.55	744.47	766.65	815.24	767.08	781.7	733.96	650.91		509.39
17-44	510.12	459.75	566.98	690.89	698.41	769.64	791.32	654.36	757.92	848.43	904.72		510.12
19-37	511.18	752.42	685.15	684.26	821.21	966.5	891.96	947.96	911.42	869.1	864.42		511.18
18-25	512.38	1098.52	1017.13	954.17	935.71	941.22	944.14	864.35	904.67	812.62	829.74		512.38
11-30	513.51	632.6	631.47	727.15	744.54	627.16	652.2	548.78	531.38	466.06	515.56		513.51
7-68	513.68	494.17	581.49	658.42	711.02	759.64	629.94	645	581.34	702.63	646.35		513.68
14-10	514.05	889.84	837.02	853.44	883.82	893.47	764.53	942.31	826.54	819.02	880.66		514.05
15-63	514.45	352.73	425.65	497.34	603.04	621.27	707.77	778.01	672.94	612.02	674.09		514.45
7-27	518.4	406.82	453.79	505.43	706.03	729.95	693.41	718.24	702.69	624.31	658.82		518.4
7-72	519.78	526.49	656.59	695.79	687.44	803.99	826.93	783.86	861.37	748.86	609.34		519.78
13-19	519.9	1194.37	1026.32	1016.98	855.19	894.77	876.74	835.49	761.26	748.53	641.63		519.9
7-54	519.96	476.49	520.76	524.64	565.66	592.11	670.89	649.13	625.32	699.76	588.43		519.96
3-37	520.52	550.42	651.84	729.86	656.91	644.39	569.96	572.64	515.83	668.98	688.84		520.52
12-57	520.67	416.83	474.37	534.38	572.56	606.34	561.74	551.81	528.91	587.76	560.88		520.67
7-39	521.66	539.46	621.07	669.72	667.54	631.51	720.29	729.26	734.16	761.46	565.14		521.66
2-15	523.69	442.01	463.14	436.25	521.6	506.58	530	692.74	787.99	840.86	820.18		523.69
10-50	526.41	627.08	854.41	926.19	796.12	851.14	909.86	878.8	961.64	977.46	926.91		526.41
3-31	527.09	467.05	483.42	509.26	536.65	565.19	512.5	524.66	643.19	580.36	642.33		527.09
8-48	527.2	865.87	781.06	836.66	676.17	716.41	710.47	665.79	654.17	509.09	552.02		527.2
12-56	527.46	449.2	513.09	580.59	560.19	603.91	567.99	505.4	541.1	684.22	586.42		527.46
16-68	528.3	755.04	978.97	907.86	926.06	809.44	865.64	671.86	670.82	699.54	758.22		528.3
1-33	529.81	939.68	849.72	914.06	918.77	840.88	964.3	1020.51	858.04	965.62	955.96		529.81
13-31	531.03	631.95	552.7	562.06	722	771.77	749.93	737.87	672.3	632.75	665.95		531.03
8-10	532.56	571.64	660.2	685.41	622.68	635.68	663.59	617.77	551.86	515.07	542.06		532.56
15-9	533.22	327.93	339.57	373.22	476.76	436.71	524.11	572.88	652.22	643.31	724.51		533.22
15-73	533.99	436.61	433.89	424.6	564.54	631.22	684.44	692.26	835.31	683.76	666.04		533.99
19-12	534.58	752.08	774.6	807.07	900.82	932.52	887.51	858.66	816.03	870.83	826.3		534.58
17-22	535.98	600.84	712.29	633.37	639.04	822.54	745.97	726.71	814.32	929.44	920.29		535.98
12-42	536.62	465.93	499.94	533.12	660.21	686.67	733.15	638.28	644.11	698.02	598.42		536.62
12-35	536.79	512.6	561.69	698.89	663.34	691.91	623.42	556.31	533.21	617.07	629.84		536.79
14-52	539	768.44	619.47	716.15	669.97	660.79	695.44	800.78	714.81	765.46	870.43		539
14-60	540.27	705.29	825.81	852.58	867.17	900.42	838.76	882.05	822.91	832.02	862.95		540.27
12-50	541.67	529.69	568.48	620.22	585.54	657.75	655.85	537.88	612.99	636.77	572.97		541.67
19-44	542.95	566.04	585.5	592.01	710.55	827.53	788.01	756.22	819.66	862.96	933.16		542.95
13-4	543.07	730.82	873.76	733.88	876.44	908.04	831.38	722.76	732.49	648.86	683.21		543.07
2-28	543.44	662.39	699.72	668.29	854.36	847.31	803.08	886.22	835.12	813.06	896.69		543.44
11-67	544.02	689.09	583.51	651.92	589.27	658.2	557.57	539.19	525.93	477.44	486.88		544.02
2-72	545.97	579.16	710.02	748.94	866.47	768.68	796.47	844.13	894.97	858.28	859.77		545.97
18-59	546.39	885.98	864.48	877.45	856.87	805.81	809.35	795.67	773.46	792.24	841.05		546.39
2-59	547.45	622.37	843.45	870.75	879.8	885.56	827.22	942.31	907.83	854.22	903.96		547.45
12-39	549.95	575.5	520.9	590.79	603.28	559.95	688.04	734.18	640.19	652.22	491.03		549.95
5-43	550.12	692.69	661.01	708.8	600.19	601.33	714.2	702.19	736.61	726.67	680.71		550.12
14-50	552.02	718.72	794.79	791.95	800.85	863.84	824.52	823.76	880.86	832.33	794.4		552.02
12-72	552.89	449.74	514.5	604.63	708.81	827.23	737.97	749.31	833.84	674.14	531.73		552.89
11-48	553.97	846.98	830.69	878.76	839.7	815.55	661.25	698.61	595.1	488.72	497.63		553.97
17-51	554.83	720.76	869.18	962.06	944.89	1058.88	980.92	886.05	877.69	797.26	838.79		554.83
5-42	555.16	566.73	583.21	517.16	648.19	584.12	606.7	721.53	754.53	697.48	758.17		555.16
16-31	557.42	667.23	668.02	707.29	791.58	723.9	584.7	672.91	726.06	666.21	668.01		557.42
6-67	557.77	592.31	596.2	580.26	656.11	649.04	672.01	647.6	621.99	704.29	662.37		557.77
11-37	557.81	774.79	702.74	822.5	776.8	751.96	660.21	632.41	539.37	595.63	463.59		557.81
17-11	559.13	844.6	904.15	791.97	813.29	872.54	745.33	818.47	886.17	942.87	851.48		559.13
13-17	559.99	1124.78	976.22	916.94	945.97	918.53	881.77	845.76	788.37	723.71	737.25		559.99
11-31	560.41	523.98	443.47	582.59	626.75	649.5	666.42	612.58	564.19	516.05	429.21		560.41
6-31	560.48	669.62	601.41	676.66	771.39	741.3	764.6	758.61	613.25	642.44	649.43		560.48
14-61	562.5	678	739	814.31	813	930.12	940.06	936.3	841.21	901.61	859.91		562.5
18-73	563.37	750.31	748.23	571.02	652.94	676.16	853.35	861.57	679.37	847.39	857.04		563.37
4-8	564.61	511.34	581.08	661.2	642.04	717.96	690.22	644.63	676.35	682.27	566.62		564.61
13-54	565.51	688.86	666.5	684.35	697.06	780.69	729.63	758.91	796.24	759.8	686.92		565.51
13-30	566.96	753.95	682.57	753.13	743.96	840.42	798.06	714.54	735.25	757.09	698.91		566.96
11-49	567.58	911.21	853.81	921.78	906.24	756.23	621.67	664.38	560.35	521.5	508		567.58
2-44	568.69	523.33	533.46	594.95	619.39	737.26	785.89	691.89	839.34	814.39	837.64		568.69
14-58	569.8	761.95	826.33	923.55	987.76	883.89	897.38	950.16	898.4	842.79	829.11		569.8
7-48	569.82	629.19	712.85	705.02	739.06	815.16	788.51	839.66	781.54	663.14	650.36		569.82
11-8	572.32	590.47	541.11	568.72	533.81	496.6	487.49	422.92	416.21	354.13	417.06		572.32
4-42	573.33	364.61	383.88	409.04	426.22	451.94	491.14	638.8	618.68	693.07	650.6		573.33
16-30	574.63	826.64	894.19	930.76	928.4	782.94	841.64	835.22	732.56	669.45	664.27		574.63
14-28	575.46	614.39	536.98	603.34	717.64	678.17	762.62	794.56	873.9	774.23	889.11		575.46
5-30	576.19	750.37	732.95	766.56	863.46	739.64	721.21	869.64	817.31	719.99	827.55		576.19
6-30	576.26	894.29	795.12	912.14	895.19	830.1	814.39	759.56	701.52	744.23	597.66		576.26
3-18	577.75	499.15	641.69	547.83	664.25	678.37	740.89	758.92	740	608.14	639.81		577.75
17-28	579.05	812.95	847.48	736.6	794.56	791.43	787.27	722.97	793.48	843.09	839.59		579.05
3-42	579.35	531.75	562.45	565.52	649.66	684.62	749.95	759.77	674.23	718.59	639.44		579.35
7-49	580.4	623.31	704.43	762.29	791.08	776.15	833.97	796.89	798.31	717.28	659.39		580.4
14-72	581.96	647.27	667.63	782.68	844.72	810.78	890.02	807.63	883.8	805.2	860.19		581.96
16-63	583.65	721.2	748.46	760.46	852.53	755.73	696.75	723.27	721.7	686.22	661		583.65
17-55	584.78	914.44	962.88	1037.28	1014.14	1037.75	1064.56	1000.95	917.47	894.11	800.47		584.78
12-53	585.64	314.96	364.41	386.6	473.19	487.95	576.81	591.53	532.29	607.19	585.51		585.64
11-39	587.32	528.7	516.33	611.1	636.8	656.8	620.47	635.38	573.63	645.2	445.02		587.32
11-41	588.5	649.66	575.89	680.66	786.34	775.51	785.6	602.32	545.64	543.42	484.16		588.5
11-47	589.11	609.12	614.29	725.09	744.59	641.91	693.68	652.28	584.07	568.91	459.14		589.11
7-43	589.14	648.19	640.04	789.85	821	725.05	707.57	760.63	729.41	724.22	691.32		589.14
12-73	589.23	405.17	394.99	463.36	469.05	564	580.7	417.75	521.04	521.11	608.26		589.23
17-1	590.82	547.82	592.3	685.06	754.22	728.72	800.75	789.83	814.74	760.91	858.82		590.82
12-27	590.88	420.42	396.53	557.75	658.04	684.53	659.19	743.77	730.64	665.28	626.81		590.88
11-10	591.13	686.54	701.84	773.78	658.36	613.36	635.89	546.18	502.58	442.91	493.66		591.13
8-43	592.58	690.12	715	754.64	687.34	723.67	607.51	600.76	575.77	549.5	543.18		592.58
6-4	596.99	849.19	832.35	787.85	856.66	820.95	772.64	678.94	704.36	592.9	633.11		596.99
17-12	597.63	749.98	772.52	811.95	934.54	831.86	927.68	797.34	800.95	946.4	891.65		597.63
17-69	598.29	651.92	573.93	635.74	615.83	546.34	556.45	502.21	583.57	819.67	786.81		598.29
5-31	598.49	649.67	695.85	760.76	767.34	717.4	641.02	729.01	762.81	825.84	713.56		598.49
19-9	598.88	853.13	922.59	892.35	941.13	925.63	840.21	772.26	889.15	900.98	894.09		598.88
10-51	600.18	804.99	937.16	971.67	965.07	1010.52	1126.79	907.15	982.09	957.38	972.05		600.18
3-60	600.67	691.95	737.96	662.01	736.92	668.89	756.87	613.06	684.68	626.35	633.54		600.67
18-16	600.88	1252.55	1189.88	1095.1	944.18	905.61	980.76	943.88	812.12	894.1	745.36		600.88
4-70	602.11	498.09	549.77	555.22	635.81	673.16	560.06	683.46	652.09	748.21	682.8		602.11
7-55	604.1	617.82	588.43	675.95	730.24	650.21	764.17	681.53	711.95	601.57	624.44		604.1
1-3	604.27	1160.95	1138.41	1093.84	1118.94	1113.83	1069.36	1066.83	1077.49	979.61	1083.04		604.27
4-11	604.37	415.64	331.93	362.09	430.25	486.11	533.57	552.89	530.31	594.2	584.35		604.37
8-24	606.76	913.14	835.01	929.59	787.1	783.45	633.96	689.26	613.83	616.33	483.28		606.76
1-43	608.36	994.39	1035.01	1080.46	1112.37	1051.25	1020.3	1022.02	1002.45	1042.8	1000.83		608.36
14-31	609.25	625.2	659.4	789.06	842.74	828.25	720.55	811.77	835.87	891.14	861.59		609.25
15-44	609.84	509.08	590.18	614.51	686.91	766.65	653.43	588.85	695.36	572.84	729.76		609.84
18-53	610.69	1043	872.26	890.57	892.57	899.37	868.39	862.35	829.47	854.96	811.67		610.69
18-31	610.87	725.86	646.6	602.47	646.31	648.97	679.83	766.47	783.5	731.19	799.4		610.87
5-54	612.29	665.9	665.05	642.01	738.62	762.27	697.96	716.09	748.46	910.83	760.99		612.29
2-9	615.11	570.07	690.65	711.3	806.7	838.39	838.17	918.65	899.63	922.8	972.18		615.11
8-41	615.88	648.01	782.96	786.62	819.9	757.35	683.43	578.88	582.12	501.11	480.43		615.88
4-50	616.17	318.66	278.9	318.64	445.45	516.3	609.86	627.57	677.55	735.42	662.08		616.17
19-63	617.08	674.98	718.75	675.33	829.01	872.34	915.97	844.88	980.48	965.54	901.04		617.08
16-67	619.76	702.23	687.63	603.35	625.79	629.89	581.19	624.67	617.85	602.47	682.17		619.76
2-70	620.31	789	927.42	946.64	1002.11	887.03	915.56	942.82	842.72	888.7	862.37		620.31
2-50	621.04	660.27	769.88	774.05	845.84	963.8	1015.6	966.22	952.58	863.4	795.52		621.04
13-6	621.08	1104.69	1000.89	968.59	901.86	964.96	816.64	772.4	857.66	814.73	709.96		621.08
11-4	621.78	712.63	756.72	814.14	863.4	822.36	730.73	628.49	596.86	478.29	434.31		621.78
1-27	623.39	919.18	949.5	1061.16	1077.81	1051.22	1013.01	1008.08	1046.76	1115.41	1011.68		623.39
17-4	623.76	738.5	658.93	753.13	778.97	962.26	933.03	864.14	861.69	792.25	862.95		623.76
15-70	624.09	610.99	636.34	571.26	618.59	640.02	566.25	757.93	675.22	649.73	705.61		624.09
17-31	626.3	798.2	867.15	838.74	778.82	813.56	872.68	770.5	752.12	819.1	830.82		626.3
18-48	626.47	1207.89	1112.43	1028.91	972.57	943.56	1038	991.9	901.87	892.18	803		626.47
18-11	627.15	935.22	828.12	801.5	797.3	729.7	753.37	728.7	734.13	767.73	750.46		627.15
18-52	628.73	1068.66	990.26	931.01	880.49	939.84	851.06	864.45	899.71	964.94	816.48		628.73
17-0	631.62	708.71	757.79	740.49	833.07	848.97	905.5	812.42	789.07	659.59	831.25		631.62
18-34	631.65	1090.89	1113.57	1018.26	1022.92	925.04	972.2	978.48	985.82	851.38	871.56		631.65
18-55	632.18	1103.84	992.49	943.24	918.57	957.61	904.32	928.92	871.04	854.94	839.18		632.18
2-55	633.11	834.8	867.3	907.03	966.24	921.51	954.29	939.9	973.01	907.97	833.82		633.11
15-42	633.23	562.83	632	690.81	627.14	674.69	627.05	717.2	721.67	702.26	617.82		633.23
14-44	633.59	667.27	758.82	798.75	777.25	782.97	799.41	766.11	767.42	952.12	761.01		633.59
4-54	634.5	490.39	522.03	473.3	650.38	659.21	620.79	630.14	638.01	716.26	726.91		634.5
13-60	636.73	737.9	701.23	778.49	810.47	834.15	762.03	823.44	791.04	759.49	718.28		636.73
17-16	637.42	1082.16	1069.68	1047.8	1012.65	1063.43	1088.34	970.45	978.61	918.69	806.61		637.42
1-11	638.9	1044.84	971.45	917.66	961.96	852.51	940.44	916.97	981.86	873.27	984.57		638.9
6-60	641.22	828.84	718.08	721.07	846.98	786.2	801.6	816.27	784.9	715.54	684.94		641.22
16-39	641.27	699.96	685.41	621.89	727.4	722.47	776.34	693.3	746.33	714.97	663.94		641.27
19-0	643.31	929.26	917.36	917.51	911.39	921.26	918.4	939.3	839.12	858.01	876.51		643.31
5-55	644.55	916.95	819.39	782.43	769.91	899.72	793.06	719.58	770.63	720.27	870.78		644.55
14-37	645.54	651.76	564.02	662	677.86	661.5	739.44	734.34	789.55	912.4	821		645.54
12-54	647.2	620.48	596.53	616.37	593.72	813.87	743.44	708.8	636.25	675.33	561.87		647.2
18-37	647.21	829.37	790.54	779.38	945.51	933.82	844.51	794.49	833.28	894.5	863.56		647.21
11-32	647.37	523.96	502.87	611.1	551.19	551.97	547.19	563.67	467.06	470.23	442.44		647.37
11-3	647.62	914.09	773.23	780.47	881.89	674.49	733.28	626.15	546.66	483.8	441.05		647.62
5-33	647.72	735.59	650.93	643.48	702.4	774.79	823.2	790.85	702.44	787.9	757.5		647.72
7-4	649.19	732.92	744.02	821.66	874.36	880.53	734.39	636.78	772.65	684.59	626.83		649.19
1-30	649.22	1281.16	1283.53	1266.63	1175.67	1167.7	1050.52	1007.8	1064.72	980.66	1001.02		649.22
16-59	649.92	910.85	915.04	906.45	874.02	758.16	612.09	769.27	738.11	706.34	713.19		649.92
12-55	652.39	571.72	699.99	756.33	795.58	742.17	803.75	717.2	702.48	687.41	575.36		652.39
3-29	655.18	790.01	656.21	747.83	693.25	740.8	624.04	615.29	692.85	642.75	569.38		655.18
11-38	655.54	957.94	898.04	804.86	808.84	775.02	698.49	610	545.7	524.23	461.35		655.54
12-41	655.95	609.21	674.61	654.35	652.35	714.73	687.38	549.23	572.24	597.67	518.6		655.95
13-36	656.22	1169.8	978.35	981.65	856.39	871.15	887.66	750.85	817.38	751.48	715.63		656.22
19-21	658.13	873.46	939.77	889.13	887.94	894.5	911.72	916.27	873.08	875.67	997.47		658.13
11-60	658.88	959.42	853.19	826.42	852.7	809.19	744.12	623.05	662.59	546.91	446.96		658.88
12-43	659.36	597.71	597.24	638.25	696.7	659.6	615.77	685.86	569.46	659.39	654.21		659.36
18-6	659.88	1210.44	998	979.88	957.41	790.08	827.86	854.91	831.69	880.91	789.83		659.88
7-73	661	497.65	476.22	486.44	514.55	481.9	576.98	453.24	613.95	666.49	655.6		661
17-48	663.23	1088.83	1111.69	1043.64	1019.8	1081.87	1032.05	916.92	930.36	865.57	796.32		663.23
7-53	663.31	452.95	517.83	587.96	676.43	568.33	720.57	743.87	705.36	679.1	655.64		663.31
12-10	663.59	602.58	654.01	684.97	735.7	780.35	620.03	621.28	657.88	544.41	625.78		663.59
2-39	665.22	769.72	781.27	791.41	860.04	923.32	907.24	938	912.61	817.9	843.72		665.22
3-59	668	581.23	761.84	825.6	747.04	685.93	677.16	799.41	701.59	702.84	643.7		668
6-29	668.6	917.35	708.2	751.21	790.69	829.96	840.45	769.49	792.41	675.17	636.1		668.6
12-48	669.3	660.55	775.93	711.79	739.5	755.07	766.42	763.07	676.82	672.55	557.15		669.3
2-51	669.78	786.08	939.9	991.84	942.29	924.44	995.95	870.7	881.53	869.66	868.5		669.78
3-23	671.56	664.36	836.14	914.44	842.21	926.22	860.88	799.6	731.08	717.64	648.49		671.56
3-4	672.24	751.42	874.44	944.49	928.34	927.7	790.88	739.18	783.24	680.31	610.47		672.24
14-26	673.73	777.24	843.55	803.64	871.43	876.4	927.21	942.67	930.34	901.6	799.88		673.73
13-2	673.9	1175.04	992.28	983.85	824.17	985.08	886.52	866.18	775.97	687.64	646.15		673.9
2-54	674.12	789.36	847.47	925.23	788.22	765.13	885.11	851.4	866.87	946.08	889.28		674.12
6-6	675.6	1136.21	1024.42	955.99	874.23	900.36	834.41	799.44	792.29	709.11	658.78		675.6
11-55	676.48	826.27	610.29	714.09	660.25	727.61	673.07	578.1	602.55	507.57	421.61		676.48
19-54	679.7	714.55	698.83	763.13	851.72	834.51	933.82	972.27	913.26	866.89	948.92		679.7
7-41	680.68	671.14	668.97	714.06	682	685.74	722.8	619.42	658.72	625.27	660.77		680.68
1-57	681.63	1180.95	1156.35	1099.89	1096.26	1036.34	992.22	1061.88	1021.48	1052.91	1025.13		681.63
3-20	682.01	491.11	673.64	728.05	757.25	780.68	773.73	720.44	684.03	726.37	626		682.01
7-42	682.46	590.48	654.04	756.9	796.22	863.56	830.51	740.88	740.08	716.24	627.06		682.46
18-49	683.39	1216.88	1094.81	942.85	865.13	945.52	924.54	870.82	923.28	829.65	892.28		683.39
17-34	686.3	952.71	1125.16	1098.8	986.67	1002.75	953.62	941.48	906.47	781.46	855.65		686.3
19-59	686.41	914.83	952.8	900.17	904.77	882.68	875.55	906.06	927.55	826.01	870.82		686.41
13-65	686.63	1198.54	1026.05	1045.49	933.58	960.49	905.52	844.93	677.98	675.11	683.36		686.63
13-8	687.77	798.75	674.2	772.66	669.2	699.65	670.18	740.47	613.57	687.96	589.47		687.77
11-27	687.91	728.87	671.26	704.49	762.95	707.22	705.1	664.93	665	567.13	494.24		687.91
18-21	689.11	1016.74	893.48	857.87	908.94	846.98	854.56	891.44	828.74	852.3	915.16		689.11
17-25	690.7	859.14	973.7	958.83	976.32	997.84	1015.06	956.52	971.78	886.28	848.06		690.7
15-39	691.15	524.35	614.56	511.7	614.73	588.64	576.56	610	680.38	618.9	676.83		691.15
4-29	691.45	421.28	403.5	481.23	560.04	720.31	725.85	704.29	687.06	653.49	681.63		691.45
1-2	691.9	1315.64	1328.26	1260.15	1285.02	1162.99	1123.04	1050.22	1118.98	1003.25	980.96		691.9
2-23	692.06	782.92	922.03	958.2	922.02	878.6	1029.38	991.11	845.49	831.88	913.58		692.06
4-47	692.4	651.24	712.55	664.79	765.55	739.51	791.51	768.54	791.95	788.47	625.48		692.4
13-26	692.57	822.62	688.17	732.43	877.2	692.8	662.57	785	786.43	707.97	639.72		692.57
2-34	695.95	764.82	1021.57	1108.15	1032.18	1039.54	1048.97	969.39	1009.65	843.79	910.72		695.95
10-43	698.49	754.44	936.96	978.08	937.68	984.01	934.67	1018.4	885.11	995.44	941.21		698.49
4-5	699.38	466.48	499.56	510.38	663.93	786.98	714.58	739.63	603.41	712	657.61		699.38
17-18	701.48	985.26	988.14	963.74	971.05	1072.46	961.64	911.42	797.75	822.92	844.47		701.48
12-34	701.52	595.27	664.89	739.63	744.61	697.01	705.07	629.9	665.85	643.25	563.68		701.52
6-26	701.59	822.77	626.28	640.62	722.91	645.65	663.05	793.4	809.33	687.81	650.23		701.59
2-47	703.72	829.46	844.57	866.61	1005.2	946.24	972.28	847.57	922.77	952.5	944.92		703.72
6-38	704.57	1250.17	1001.24	995.48	918.02	859.14	832.63	821.52	732.7	744.7	663.81		704.57
1-34	705.06	1290.45	1309.51	1282.78	1170.4	1170.35	1090.03	1093.08	1078.51	989.76	995.01		705.06
16-18	705.28	741.12	816.65	756.79	813.47	707.52	758.22	825.86	739.12	746.62	617.76		705.28
5-10	705.31	916.29	1003.84	939.15	988.25	938.64	892.17	913.09	953.76	767.41	763.66		705.31
3-64	706.35	838.95	946.32	943.91	917.24	935.11	958.12	814.81	853.68	749.35	581.09		706.35
17-62	709.19	954.08	1009.89	1084.61	1027.29	1068.17	1040.49	910.14	821.4	825.56	915.03		709.19
19-16	711.01	1108.61	1090.07	1066.89	1021.35	1028.25	993.02	1025.48	919.32	887.72	881.27		711.01
2-0	711.04	666.86	803.28	966.32	972.18	993.94	988.21	967.89	818.82	774.12	826.92		711.04
19-30	713.79	1044.3	1028.21	1006.57	922.54	1063.4	982.33	937	935.15	887.8	940.31		713.79
18-30	714.13	1187.01	1013.23	1008.04	964.65	1024.68	915.91	960.63	865.67	870.44	838.27		714.13
8-39	714.72	654.17	746.64	684.37	673.21	677.64	634.62	669.84	602.83	581.22	405.42		714.72
18-50	715.88	982.45	858.01	977.83	906.4	891.23	940.09	891.52	855.18	789.91	825.42		715.88
11-64	716.42	952.76	947.63	861.8	785.69	676.58	634.73	513.89	521.69	505.2	494.55		716.42
3-26	716.66	765.86	817.52	750.3	839.52	729.18	769.79	836.69	755.92	699.45	696.96		716.66
16-73	717.81	767.3	704.31	647.82	767.64	659.35	689.68	598.68	537.51	581.84	743.27		717.81
5-26	718.37	776.32	841.43	816.66	824.88	725.5	800.59	762.04	878.41	789.03	802.94		718.37
18-24	718.91	1241.92	1078.95	1055.55	910.4	938.07	898.54	893.55	900.89	881.25	752.12		718.91
14-34	719.83	1002.56	920.41	935.46	897.74	829.24	883.56	881	856.27	889.07	914.77		719.83
17-21	722.28	896.51	859.46	808.43	819.26	860.8	911.47	884.89	872.72	950.16	928.99		722.28
3-54	722.86	695.06	774.68	805.38	820.52	781.57	819.2	781.43	799.73	797.23	580.18		722.86
16-66	724.17	941.12	1064.23	962.79	988.36	815.4	880.94	766.81	766.98	762.7	671.06		724.17
14-66	725.19	922.6	770.74	855.33	859.12	770.75	882.51	897.43	899.76	939.12	893.03		725.19
15-55	726.21	619.07	754.07	798.74	701.23	710.8	746.64	770.34	721.22	798.63	694.72		726.21
3-58	727.32	650.11	748.28	809.78	771.84	686.47	745.27	605.4	646.05	667.68	597.32		727.32
16-54	727.62	821.37	821.71	826.05	771.78	843.1	886.31	809.72	872.65	755.38	611.05		727.62
1-25	728.42	1319.57	1333.48	1253.88	1139.38	1077.77	1073.55	1070.98	1010.32	1038.76	1013.49		728.42
12-63	729.67	632.79	599.2	687.46	633.76	737.66	731.13	694.73	679.71	662.61	634.52		729.67
2-58	731.39	726.34	806.47	872.86	907.55	856	898.16	997.61	967.12	864.22	837.25		731.39
5-4	732.04	828.41	727.31	759.65	837.82	722.14	702.07	714.83	755.31	817.51	765.5		732.04
2-66	733.01	876.7	943.34	976.87	1010.11	991.79	1015.37	976.55	942.55	942.23	919.37		733.01
11-2	734.75	975.56	894.01	939	845.28	759.76	724.89	608.8	591.9	529.06	454.72		734.75
18-58	735.3	1092.02	1063.68	970.66	871.5	844.23	858.73	849.89	729.33	847.58	848.68		735.3
2-4	736.17	855.47	1081.91	983.2	1025.51	986.05	1085.88	950.56	982.84	894.65	904.2		736.17
1-54	736.37	725.48	699.75	764.66	824.4	868.19	845.35	862.81	972.78	989.44	926.7		736.37
2-42	737.12	729.55	842.41	917.92	961.76	1068.26	1013.98	1059.21	956.21	986.37	848.45		737.12
15-29	739.61	604.34	568.43	555.57	522.77	645.55	567.17	664.01	603.33	618.86	673.25		739.61
17-27	739.76	764.82	780.19	849.96	863.92	934.67	907.04	889.32	846.61	863.65	888.8		739.76
0-69	740	454.81	672.62	642.83	668.36	629.24	629.07	755.86	665.83	692.12	669.15		740
3-66	741.04	628.65	845.82	827.76	810.81	741.07	802.67	662.8	638.89	624.43	636.11		741.04
13-66	741.53	1040.74	936.04	921.29	844.94	794.75	761.61	783.07	798.88	795.48	758.23		741.53
19-68	745.05	1039.33	948.74	925.34	961.39	970.75	964.54	914.82	827.3	960.27	889.84		745.05
19-27	745.71	831.26	973.02	955.85	890.35	862.53	842.03	899.06	869.28	886.33	884.69		745.71
14-30	745.89	865.36	792.07	853.08	890	903.38	860.77	809.35	864.46	846.73	834.78		745.89
1-6	747.85	1123.28	1117.82	1153.92	1147.66	1024.45	1014.16	1033.54	959.16	957.95	1012.56		747.85
19-25	748.98	1018.56	1089.4	963.56	932.92	972.74	996.33	968.17	951.69	895.65	939.71		748.98
1-5	750.12	1129.81	1108.1	1056.01	993.58	1009.79	1035.54	1057.08	1062.8	1072.08	1006.23		750.12
12-4	750.14	729.06	735.63	746.32	868.13	868.39	764.24	693.24	682	597.2	523.57		750.14
18-65	750.73	1244.85	1122.14	962.37	884.7	934.49	911.54	927.35	900.39	828.05	882.12		750.73
14-43	751.28	1010.35	941.44	898.18	940.36	783.29	745.81	843.63	889.84	797.94	745.63		751.28
3-49	752.44	625.54	848.92	901.88	964.72	911.28	897.06	875.97	813.96	771.56	581.4		752.44
1-42	753.29	1098.9	1106.72	1135.79	1137.06	1092.3	1100.69	1032.55	1049.84	1022.72	981.6		753.29
17-70	753.69	950.37	872.32	931.61	913.54	970.14	969.51	924.35	855.74	826.8	965.58		753.69
11-6	753.73	919.38	743.03	750.77	716.96	758.52	684.07	634.81	563.32	476.29	517		753.73
7-52	756.75	510.55	482.96	527.92	495.75	630.34	558.16	640.74	674.76	654.96	627.29		756.75
10-28	757.01	983.81	1087.71	1145.46	1114.85	973.36	1002.21	996.62	1001.3	994.61	941.6		757.01
13-23	760.75	1035.46	927.12	939.3	893.45	857.55	929.11	826.24	693.37	742.35	756.14		760.75
19-6	760.99	1117.56	1114.53	1018.99	961.73	984.97	1039.07	938.18	895.05	957.64	887.74		760.99
2-11	762.3	901.28	874.31	897	1020.16	978.43	921.09	953.65	917.27	928.29	818.53		762.3
18-44	762.51	1086.46	964.56	983.99	1029.56	947.94	985.73	838.61	787.09	882.03	820.47		762.51
14-18	762.75	985.48	930.18	978.25	987.77	918.59	891.47	1027.2	869.19	971.18	863.79		762.75
1-59	764.11	1114.28	1135.62	1121.18	1100.71	1053.87	1011.47	958.99	985.04	990.82	980.6		764.11
15-46	765.76	497.77	641.82	699.52	587.77	543.24	569.9	726.92	726.98	659.99	606.25		765.76
3-57	766.75	496.87	683.42	673.99	740.47	757.12	749.64	691.43	646.95	634.49	641.08		766.75
2-73	766.92	844.52	697.34	731.3	742.92	769.07	817.45	771.31	791.35	862.66	900.54		766.92
19-58	769.51	927.41	1005.72	965.75	964.56	964.91	938.75	895.72	963.26	925.48	972.29		769.51
6-41	769.96	1122.79	967.08	900.6	815.67	716.53	769.12	654.89	608.47	621.52	596.97		769.96
18-42	770.44	977.04	950.11	785.41	813.27	728.01	744.92	699.89	773.6	743.75	825.85		770.44
5-39	772.21	838.94	810.39	765.48	870.9	879.94	891.14	839.29	816.42	822.96	755.61		772.21
18-46	772.77	1280.16	1152.73	1102.96	950.29	996.11	921.82	892.71	847.56	852	843.99		772.77
19-5	774.77	979.48	1014.37	1028.99	1000.06	979.89	949.12	769.1	882.1	874.43	967.11		774.77
6-17	775.15	1202.94	972.49	954.07	967.48	867.37	804.23	820.85	747.8	603.8	663.17		775.15
17-45	776.2	933.66	986.84	860	837.49	881.34	816.12	835.54	891.87	792.26	782.37		776.2
17-50	776.55	887.83	904.64	856.43	917.25	917.11	834.29	805.85	941.1	840.48	795.72		776.55
6-65	776.62	1212.95	987.34	965.16	900.66	912.48	838.86	803.93	640.94	645.37	649.68		776.62
7-32	778	641.29	796.71	766.94	752.01	748.36	770.66	745.92	673.9	706.38	674.31		778
17-24	778.18	1026	1015.39	1009.32	1004.45	1011.55	1027.15	962.9	924.05	858.17	862.69		778.18
5-47	778.22	904.94	950.12	811.16	795.55	749.78	674.48	690.47	730.1	798.01	753.72		778.22
19-31	778.25	772.15	726.44	736.47	829.92	749.94	870.49	824.43	789.6	860.54	930.01		778.25
7-63	778.48	683.37	741.83	849.73	883.32	782.66	729.07	766.75	697.59	719.72	657.67		778.48
0-27	781.79	660.83	831.99	778	765.26	727.12	715.91	748.25	773.8	739.45	692.13		781.79
12-67	782.75	687.54	691.51	690.19	751.75	726.86	677.89	599.55	590.26	575.36	490.04		782.75
6-39	783.72	832.8	779.03	697	727.3	704.67	736.8	699.43	736.96	745.72	644.58		783.72
17-42	786.6	940.09	954.87	1023.05	1013.14	1024.29	883.55	853.32	913.26	877.84	875.24		786.6
8-4	788.01	740.96	791.85	760.9	820.73	839.7	759.46	614.56	687.26	480.16	478.31		788.01
3-41	789.16	800.49	887.05	849.99	841.85	842.87	837.56	724.74	653.51	690.29	623.02		789.16
1-62	789.38	1194.29	1151.77	1181.32	1059.15	1053.23	1011.24	988.54	1029.58	1039.25	1025.19		789.38
9-73	790.48	838.01	884.15	838.67	897.35	962.04	1094.26	959.7	1039.17	946.06	963.14		790.48
7-67	791.86	688.6	738.54	709.53	851.04	767.96	700.95	688.95	665.36	710.75	650.47		791.86
3-43	792.87	886.41	886.55	964.95	825.5	895.15	779.19	743.16	716.9	719.47	597.88		792.87
12-47	793.16	775.76	820.62	882.82	967.36	904.05	850.17	828.35	682.31	724.79	525.73		793.16
14-65	794.5	911.69	887.05	912.78	947.31	856.4	972.22	863.08	933.33	941.14	857.49		794.5
3-30	794.52	539.32	695.67	797.25	841.9	713.82	782.78	833.69	770.4	668.6	649.05		794.52
7-60	797.15	759.83	826.79	825.25	785.69	831.67	781.17	731.84	721.11	746.77	683.15		797.15
6-19	797.2	1258.84	1077.57	1039.78	923.75	876.97	827.68	810.28	725.72	786.75	551.81		797.2
8-49	798.92	1001.44	895.53	929.34	858.68	780.43	787.11	662.79	628.05	542.93	514.76		798.92
19-48	799.03	1098.57	1024.16	1105.75	1015.61	1023.77	996.84	978.51	915.06	936.47	877.88		799.03
12-65	799.18	697.5	713.8	719.79	711.08	734.23	726.58	608.68	644.37	575.71	585.49		799.18
8-32	801.22	615.62	625.43	738.63	680.82	639.24	651.97	620.35	554.53	547.46	492.15		801.22
16-10	801.44	951.32	1082.55	1008.11	944.36	940.73	850.45	949.05	774.69	686.53	735.84		801.44
7-34	801.53	649.6	699.67	793.71	805.02	696.34	809.34	785.04	775.69	725.14	606.24		801.53
18-62	803.86	1238.7	1073.22	997.72	893.47	938.63	945.69	914.2	839.82	748.15	799.69		803.86
15-8	803.92	643.73	731.74	640.43	523.3	660.18	651.2	592.4	604.49	663.81	582.1		803.92
5-37	804	675.95	626.13	573.71	710.52	678.11	720.3	741.04	763.41	782.3	793.88		804
18-45	805.74	857.47	747.74	918.19	961.97	879.57	905.96	806.7	836.03	809.19	814.65		805.74
14-0	807.23	791.26	760.62	711.96	713.56	746.27	775.19	850.72	740.34	795.02	879.48		807.23
14-39	811.17	728.55	806.66	875.73	863.08	895.09	891.46	852.11	918.03	749.82	839.44		811.17
17-9	813.24	900.81	936.91	869.64	914.34	933.78	913.9	937.71	907.92	853.82	873.07		813.24
12-37	813.96	708.13	743.12	784.14	640.38	712.36	610.68	596.84	584.77	556.89	590.27		813.96
16-48	814	973.76	1112.88	907.91	961.15	932.28	887.18	882.66	844.58	732.48	614.39		814
6-66	814.41	1177.97	973.9	922.94	847.11	710.38	710.1	712.27	696.41	709.55	634.83		814.41
6-2	814.42	1250.76	1008.59	990.01	837.55	944.36	847.34	784.97	813.76	689.79	588.79		814.42
16-32	815.88	777.49	808.2	792.26	783.62	703.55	627.69	560.83	728.34	670.7	701.69		815.88
12-60	816.89	756.06	849.56	778.07	784.96	677.5	693.58	677.2	706.91	628	556.75		816.89
1-71	818	933.97	900.05	879.8	936.13	955.85	989.51	1044.83	964.64	947.8	1029.95		818
13-29	818.29	1107	770.99	859.52	801.95	768.93	779.15	728.77	727.29	662.35	659.25		818.29
19-13	819.28	848.23	926.7	794.08	895.33	855.36	878.86	865.28	917.76	815.1	893.94		819.28
14-33	819.8	841.97	685.2	732.95	763.98	686.14	739.09	748.91	669.65	721.24	884.29		819.8
0-43	819.89	829.77	891.19	851.31	817.89	721.32	727.35	739.89	724.2	704.92	733.51		819.89
10-21	821.76	770.43	891.41	924.28	946.02	891.18	994.83	924.18	967.59	964.46	1046.51		821.76
11-24	823.33	993.9	925.09	934.83	818.88	752.52	682.25	659.3	514.88	527.6	467.45		823.33
12-46	824.58	626.33	658	762.76	688.71	723.68	726.12	687.27	728.76	675.97	558.3		824.58
19-2	825.47	1091.87	1037.9	969.14	979.08	908.33	914.62	927.54	958.15	845.41	849.39		825.47
9-21	825.57	757.92	772.7	768.75	814.72	840.17	843.74	891.57	852.06	845.51	847.34		825.57
8-65	825.78	929.46	883.68	821.46	819.28	727.41	696.05	624.34	629.57	531.17	425.89		825.78
3-63	826.63	711.18	757.41	797.04	793.84	650.82	702.72	644.28	657.2	610.48	631.78		826.63
2-29	827.23	874.74	896.82	826.15	751.54	896.43	860.23	804.62	853.94	862.13	841.57		827.23
6-36	827.69	1258.7	1036.93	989.64	892.64	838.98	845.52	746.08	814.8	607.66	587.34		827.69
1-52	829.7	1304.3	1305.42	1261.56	1271.15	1174.52	1073.01	940	1009.92	999.99	1020.38		829.7
0-8	829.78	650	761.28	648.43	620.8	644.44	630.25	596.4	687.44	664.48	667.41		829.78
17-71	830.24	1003.03	829.4	973.73	936.53	928.56	969.3	891.36	958.31	871.82	902.31		830.24
4-55	831.6	555.36	601.53	631.3	770.82	748.42	695.58	695.03	721.61	720.79	687.82		831.6
1-48	837.09	1287.37	1301.55	1238.01	1216.91	1107.55	1067.63	994.42	1074.61	1022.98	1018.69		837.09
7-47	837.19	836.89	899.74	784.14	882.64	771.18	719.76	822.85	773.25	698.93	575.99		837.19
0-1	837.21	573.6	711.58	633.83	710.24	704.22	664.18	708.63	714.39	703.53	681.63		837.21
10-54	838.55	864.25	958.51	961.25	922.06	918.61	886.28	939.15	965.88	851.54	949.51		838.55
2-60	841.34	972.59	1024.05	964.49	965.97	932.45	1027.03	1003.88	851.51	923.52	853.75		841.34
19-61	841.78	1071.79	1060.74	1112.22	971.62	1006.43	988.5	960.58	932.57	850.22	921.04		841.78
5-65	842.12	976.91	945.92	866.17	923.03	867.42	920.9	826.41	771.26	820.37	707.3		842.12
5-60	844.79	963.09	1012.61	875.37	927.37	893.26	901	775.35	742.57	765.34	773.94		844.79
12-26	845.03	722.49	738.03	838.85	827.31	763.33	882.48	708.39	732	609.47	667.74		845.03
4-0	845.04	563.43	680.9	579.79	547.57	573.64	572.1	692.85	687.86	600.6	662.43		845.04
5-24	845.21	980.81	924.82	924.3	907.59	819.66	820.43	827.56	857.92	769.44	710.2		845.21
9-69	846.22	955.76	1039.47	961.95	1042.9	1034.87	1012.02	1046.99	932.85	984.11	977.39		846.22
12-31	846.39	628.95	676.98	691.57	792.41	781.27	759.4	671.28	585.84	677.3	618.93		846.39
1-9	846.87	1127.39	1073.94	1004.91	1000.45	989.96	968.81	983.88	1031.13	979.47	990.96		846.87
18-72	847.92	1032.24	756.52	976.4	913.07	786.16	874.6	871.56	878.15	857.24	819.21		847.92
2-68	848.48	909.62	947.26	961.26	864.54	880.07	875.3	847.01	836.94	917.96	971.71		848.48
1-49	849.47	1361.67	1356.4	1265.38	1193.58	1153.64	1074.96	1058.56	1058.07	955.24	1018.52		849.47
9-50	850.11	821.62	923.54	869.77	877.85	920.24	962.09	952.4	828.38	974.43	992.36		850.11
16-8	850.21	961.3	973.66	901.91	783.11	790.95	848.77	757.97	785.08	754.76	615.14		850.21
2-37	851.06	824.15	893.9	839.07	830.4	765.13	858.4	862.58	830.86	918.4	868.58		851.06
17-49	852.49	1165.1	1148.52	1161.68	1027.57	1068.97	1012.48	921.19	903.56	856.47	875.55		852.49
12-62	856.5	748.02	680.96	731.43	676.51	741.28	694.88	694.36	656.97	726.56	613.28		856.5
17-72	859.44	991.66	1077.41	1030.34	965.99	1015.78	939.94	970.14	911.48	821.72	860.57		859.44
3-68	860.11	748.62	829.57	921.54	840.74	953.07	762.15	609.85	583.83	657.31	652.12		860.11
15-45	860.26	730.2	838.78	743.48	730.44	683.94	735.91	747.81	733.62	715.53	625.66		860.26
1-22	860.48	878.2	791.08	821.71	800.52	884.6	846.98	935.16	934.93	1048.92	1024.41		860.48
2-32	860.57	945.04	972.69	992.63	893.06	918.44	945.65	862.53	881.31	847.84	865.26		860.57
8-29	861.61	1040.6	861.19	876.92	831.3	772.28	697.06	634.26	582.6	469.07	497.13		861.61
7-10	862.92	766.81	846.11	833.97	842.48	821.96	722.4	776.82	720.85	617.18	632.71		862.92
15-5	864.64	635.53	702.77	664.1	721.18	822.96	712.23	752.55	630.94	662.7	633.44		864.64
14-42	865.36	883.23	931.05	871.14	879.91	883.45	920.1	1004.01	902.71	963.03	813.43		865.36
1-37	866.18	1077.79	936.95	884.53	965.87	1014.34	976.24	952.78	1014.27	1026.92	984.71		866.18
17-66	867.42	975.09	1001.99	928.83	969.63	945.4	966.65	892.34	925.58	965.84	962.57		867.42
8-2	868.35	984.72	845.2	846.18	749.59	713.7	725.81	682.36	639.22	580.15	494.96		868.35
10-14	868.44	906.78	1024.74	1089.69	991.97	987.03	959.09	944.12	946.37	895.99	957.06		868.44
3-10	870.28	739.72	887.49	931.65	840.94	889.37	739.79	801.54	684.86	618.68	626.19		870.28
19-62	870.82	1164.1	1150.17	1104.3	1038.62	1040.69	1057.68	1004.98	949.93	823.52	901.73		870.82
14-55	871.4	1015.56	883.79	935.21	932.26	935.36	830.12	889.52	824.32	824.78	862.61		871.4
17-57	871.69	997.62	966.65	999.42	1003.04	927.99	965.61	823.42	896.37	916.05	882.38		871.69
9-30	873.46	721.04	820.74	818.59	799.21	884.75	879.08	883.34	852.75	900.49	921.6		873.46
6-64	874.93	1009.63	973.02	921.1	899.19	866.53	756.16	680.53	719.48	669.13	651.6		874.93
1-21	876.63	1122.82	1100.74	1041.49	1066.36	1019.53	1019.88	992.32	1048.55	905.19	1009.52		876.63
9-13	877.25	925.24	1016.73	1017.61	988.83	968.52	913.41	934.64	839.45	800.84	890.28		877.25
17-37	877.85	881.21	948.59	988.37	1045.3	1054.24	1032.04	786.53	809.26	851.98	924.69		877.85
18-43	878.37	1217.13	1121.46	1013.18	1054.94	1111	943.19	983.38	892.5	900.67	782.83		878.37
19-72	879.53	1016.58	1010.71	1005.15	964.23	970.45	889.71	898.92	785.2	917.2	927.89		879.53
15-67	880.16	552.11	707.65	601.26	541.28	653.14	676.26	717.93	702.11	684.33	664.37		880.16
17-59	882.82	1102.5	1113.11	1114.02	940.96	951.42	937.47	830.44	822.86	834.26	874.71		882.82
3-3	884.61	586.48	654.62	775.66	740.96	706.3	781.53	576.53	663.75	619.62	777.83		884.61
1-18	884.74	1160.74	1085.69	1090.41	1052.37	1026.68	894.01	998.2	1011	1024.25	884.99		884.74
9-12	885.27	816.99	936.6	891.34	960.78	904.03	906.28	950.24	892.58	903.72	951.7		885.27
15-54	885.36	589.09	649.91	610.77	651.32	625.12	609.47	647.68	641.14	705.7	657.5		885.36
18-29	885.4	1000.21	811.93	968.98	870.75	873.72	808.74	827.3	834.25	888.62	751.5		885.4
7-8	888.08	735.38	761.03	796.44	701.79	753.91	686.15	677.14	689.05	591.8	617.76		888.08
19-55	888.19	1080.05	998.98	1020.38	954.28	911.24	912.01	920.52	930.79	942.9	866.27		888.19
8-64	888.5	939.86	926.47	820.81	811.15	684.75	689.11	631.35	592.94	575.48	564.75		888.5
5-66	889.61	953.54	960.66	878.4	870.56	827.33	832	682.12	765.09	863.99	775.94		889.61
18-68	891.3	1181.75	1082.36	1109.82	1028.08	1005.82	942.57	907.31	884.79	875.79	857.54		891.3
17-68	893.3	1049.59	1104.9	1178.56	1114.59	1021.2	1047.66	945.24	936.14	950.21	958.99		893.3
18-28	893.77	977	843.04	799.82	850.27	888.5	776.85	781.81	691.15	720.96	787.51		893.77
18-54	894	1066.36	1014.22	980.14	969.74	810.53	841.37	859.63	829.37	777.54	846.37		894
14-73	895.25	811.21	670.95	774.18	803.05	731.72	717.71	832.89	824.53	809.2	871.96		895.25
18-70	897.11	920.18	940.25	896.59	836.11	692.15	835.8	860.82	776.64	821.85	847.58		897.11
19-42	901.65	864.33	847.8	790.42	781.42	762.99	702.09	848.07	929.7	792.68	866.05		901.65
15-59	902.01	626.29	688.18	704.04	701.74	716.44	681.67	700.59	679.4	676.39	712.34		902.01
19-15	902.29	989.63	1050.55	971.05	931.26	996.87	911.23	951.1	938.95	817.27	830.49		902.29
15-60	903.14	835.81	797.03	697.82	759.2	728.12	634.18	727.14	756.26	673.89	668.52		903.14
2-46	904.51	861.41	967.23	1023.89	957.25	995.58	999.97	958.94	876.74	950.13	857.06		904.51
19-33	904.86	1099.67	1061.31	963.55	850.37	975.64	828.44	961.3	871.92	789.39	781.45		904.86
0-64	904.89	627.9	657.51	653.68	576.34	528.79	559.89	680.26	759.22	697.35	736.71		904.89
16-58	905.14	1073.18	1060.32	1068.02	1038.65	929.1	884.06	786.76	727.7	667.73	663.52		905.14
9-58	907.2	876.94	889.66	898.33	892.26	910.67	959.22	955.22	862.46	936.16	908.68		907.2
5-73	908.23	822.48	815.85	726.2	749.7	639.76	629.85	616.67	638.26	702.85	749.05		908.23
19-65	908.41	1167.66	1077.9	1018.22	1005.9	971.96	955.43	891.77	918.73	972.26	886.6		908.41
19-3	909.34	1133.05	1103.78	1058.46	1094.08	963.16	1027.44	948.11	902.82	887.48	899.17		909.34
16-53	910.41	730.93	753.28	721.67	682.12	676.34	565.91	609.49	617.7	727.7	705.86		910.41
4-68	911.53	709.05	800.72	788.42	821.7	792.07	707.39	742.68	746.46	709.71	684.94		911.53
12-32	912.12	520.59	549.21	638.56	635.35	631.83	648.09	690.17	610.49	621.98	543.19		912.12
2-41	913.54	892.9	998	1016.68	862.59	975.46	972.43	973.68	843.54	853.72	814.42		913.54
1-53	914.95	1132.32	1027.11	1043.6	1059.75	1006.8	909.61	1021.52	1072.84	1053.33	965.12		914.95
9-68	915.11	916.43	928.79	973.71	834.85	876.64	821.4	880.21	967.94	919.46	934.9		915.11
15-11	916.17	628.51	615.8	532.91	601.57	697.35	619.24	644.03	628.4	537.4	602.48		916.17
4-45	917.12	619.88	684.89	641.96	701.48	670.81	689.1	722.27	680.12	710.95	565.04		917.12
6-3	917.13	1311.55	1056.56	1058.62	903.8	953.1	897.66	832.67	782.84	697.03	644.91		917.13
14-24	917.65	1015.09	937.59	932.52	909.14	871.98	920.65	920.35	876.74	893.76	780.05		917.65
0-28	918.96	929.8	929.13	910.62	879.02	782.66	758.85	757.48	717.56	719.61	657		918.96
4-64	920.11	692.24	715.58	713.59	773.51	759.08	776.59	750.78	680.75	674.26	679.23		920.11
13-47	920.48	1087.88	1046.06	992.25	1020.3	866.88	775.39	826.49	782.25	744.59	601.42		920.48
14-54	922.04	987.52	951.33	981.98	975.09	896.24	872.38	898.77	937.6	928.76	829.83		922.04
9-53	922.05	736.26	765.82	830.34	887.37	903.06	922.12	991.33	925.25	978.92	931.36		922.05
18-10	923.17	1189.12	1081.69	943.3	854.85	877.5	869.87	917.19	913.28	851.2	904.1		923.17
4-59	924.89	473.71	507.04	565.33	663.65	691.66	736.07	692.06	653.97	645.83	617		924.89
2-65	925.51	843.99	856.52	853.86	846.63	752.35	878.32	812.73	897.98	868.77	875.66		925.51
19-47	926.22	953	895.88	939.71	1013.16	857.1	906.97	921.94	978.54	829.43	860.64		926.22
18-60	927.31	1112.08	974.49	1003.88	931.74	827.29	884.72	915.06	835.02	800.16	809.23		927.31
8-26	929.55	890.11	864.37	658.52	733.05	674.22	778.14	677.84	656.17	548.11	493.73		929.55
0-0	932.04	531.91	715.62	763.19	693.65	746.18	743.26	783.24	682.64	712.26	704.21		932.04
9-72	932.84	779.66	913.55	912.54	950.54	856.37	1022.07	957.23	905.19	942.79	941.05		932.84
19-50	933.25	1014.38	940.99	831.47	954.81	865.87	835.49	801.23	857.47	913.6	893.89		933.25
0-70	934.34	776.79	978.38	911.46	837.25	673.87	714.31	706.06	604.51	692.46	738.01		934.34
3-67	936.55	868.01	798.6	770.69	782.48	740.55	655.03	596.31	673.82	627.77	636.57		936.55
5-2	937.76	1108.86	1086.48	975.5	971.77	923.25	860.02	893.03	904.74	775.76	829.75		937.76
19-18	938.37	1131.76	1116.11	962.37	1037.05	980.84	937.95	907.22	949.76	912.34	904.2		938.37
4-7	939.05	665.04	776.59	652.66	769.48	782.32	667.02	718.62	737.42	637.43	723.16		939.05
0-44	939.05	992.23	911.89	843.57	685.66	618	646.47	696.7	752.8	698.32	676.96		939.05
5-63	939.7	972.32	912.93	922.7	903.94	831.83	816.58	816.22	786.17	865.83	794.44		939.7
16-6	940.11	1014.44	1115.83	1062.37	999.43	922.69	925.49	798.02	804.94	688.87	710.95		940.11
19-23	940.9	1018.22	1081.61	1059.91	1012.24	899.81	1023.85	922	879.59	976.04	938.84		940.9
16-47	941.72	971.11	1003.27	945.77	887.69	762.29	720.22	683.29	723.08	759.77	686.93		941.72
1-24	944.14	1316.48	1276.5	1233.69	1188.92	1149.97	1118.71	1032.57	974.75	1040.46	995.36		944.14
13-39	944.25	898.4	816.43	725.71	660.49	672.57	756.81	751.01	789.5	743.2	650.25		944.25
1-55	948.56	1261.91	1275.88	1222.13	1138.47	1168.43	1057.04	1067.36	1064.77	999.85	974.58		948.56
6-47	948.86	1128.92	1075.35	960.22	1078.37	886.18	814.8	836.81	805.1	711.28	586.05		948.86
3-39	949.48	684.52	738.29	727.54	726.07	754.76	729.91	641.14	671.01	656.81	573.33		949.48
17-52	950.01	1122.49	1108.85	1056.67	982.43	959.75	982.86	954.12	902.33	907.96	844.83		950.01
15-47	950.33	801.72	871.43	822.32	965.63	815.72	803.53	750.46	678.84	822.44	628.32		950.33
7-46	952.09	779.43	749.3	828.41	774.24	798.02	823.64	748.51	879.81	743.26	685.77		952.09
18-8	953.86	1174	1062.64	1064.74	931.08	983	970.82	942.46	922.03	852.67	802.56		953.86
1-66	954.3	1338.36	1237.16	1235.14	1110.2	1108.94	1081.56	1048.62	1057.22	1073.27	1025.77		954.3
18-66	954.98	1267.64	1166.13	1051.7	978.65	965.8	1046.48	873.86	886.54	916.2	894.98		954.98
14-46	956.34	1045.53	956.77	927.85	956.15	916.82	887.17	863.17	968.87	993.06	787.55		956.34
16-43	956.83	1147.85	1118.89	1056.43	995.02	926.7	865.68	931.65	821.27	705.65	714.76		956.83
12-52	957.86	504.53	488.46	506.08	528.81	574.06	548.93	513.19	564.91	611.84	579.48		957.86
7-29	958.62	854.33	821.27	861.87	766.75	680.55	677.01	714.64	679.3	680.43	623.61		958.62
19-67	959.24	877.51	792.18	682.48	766.81	791.1	810.06	851.8	875.87	851.55	898.91		959.24
0-71	959.58	707.86	818.31	750.49	738.85	680.03	639.95	734.53	638.39	690.82	767.21		959.58
7-66	959.61	798.8	811.06	870.78	881.74	811.02	742.66	908.5	812.27	680.24	631.06		959.61
2-62	961.34	890.02	956.86	1037.74	985.43	1069.94	990.05	936.69	929.43	873.36	894.58		961.34
17-53	965.21	979.51	1009.45	973.06	921.99	904.02	847.89	865.12	824.79	752.43	927.44		965.21
9-51	965.81	783.6	816.39	883.85	868.67	856.43	944.36	904.46	772.35	921.67	960.26		965.81
6-8	966.47	1047.5	919.6	936.88	734.24	767.77	669.35	655.42	649.39	695.82	611.4		966.47
0-54	969.39	571.89	697.02	652.39	710.6	642.81	615.36	555.31	561.88	614.42	681.7		969.39
10-42	969.67	960.49	1000.71	1032.42	1042.03	913.2	1036.96	969.45	945.15	951.58	957.58		969.67
10-45	969.76	1026.02	1007.98	1100.67	974.08	1025.99	923.08	870.37	936.47	897.84	913.9		969.76
19-45	970.65	969	945.74	893.02	957.47	906.28	861.86	864.52	908.79	846.35	888.05		970.65
14-48	971.69	977.26	906.46	968.52	946.09	959.81	980.52	899.7	897.74	899.09	920.25		971.69
12-16	972.12	564.03	692.28	694.6	675.38	689.72	717.34	567.34	684.02	705.21	560.82		972.12
1-15	972.16	976.35	930.37	957.67	922.11	961.16	890.14	971.93	935.77	1040.53	943.26		972.16
6-23	972.17	1172.03	939.64	923.6	867.53	829.2	868.63	785.79	698.94	708.57	677.77		972.17
16-64	972.31	1039.97	1111.39	1002.37	1016.23	877.15	931.44	813.02	750.51	778.13	657.95		972.31
9-46	975.59	757.22	816.87	857.91	812.79	844.68	898.46	829.35	880.18	807.79	947.59		975.59
19-43	975.68	1131.87	1096.68	986.19	956.58	855.84	971.71	999	861.79	937.47	859.59		975.68
15-68	975.72	843.67	954.17	916.14	891.29	856.65	680.18	754.95	751.46	793.88	639.77		975.72
9-33	975.73	1003.5	1168.64	1117.05	977.94	960.42	900.46	892.76	921.47	1016.27	958.16		975.73
8-66	976.39	1050.15	918.28	925.91	861.54	750.13	628.04	664.85	583.66	565.44	500.23		976.39
18-2	978.58	1297.78	1102.58	1138.38	1012.69	967.32	934.28	955.27	915.78	822.5	786.61		978.58
1-47	980.29	1293.28	1168.62	1063.03	1054.07	1032.28	989.54	870.52	1047.15	995.7	994.91		980.29
10-70	981.93	895.83	865.98	938.63	914.01	843.69	903.42	888.33	955.88	871.14	960.66		981.93
9-26	982.02	1040.38	974.47	857.77	845.31	856.91	905.2	933.6	875.6	825.05	908.47		982.02
3-47	982.26	988.01	1038.93	921.84	974.49	770.1	705.54	689.51	695.92	780.28	611.07		982.26
9-55	983.57	1047.01	1094.03	956.12	929.09	882.92	998.15	958.2	833.35	924.87	1007.96		983.57
0-7	984.93	988.56	788.15	726.92	675.59	686.6	683.24	755.9	771.82	784.44	700.67		984.93
16-65	986.02	959.5	1046.3	1000.49	977.67	853.68	799.34	827.5	683.24	700.14	653		986.02
11-66	987.03	1009.51	932.44	974.19	823.72	785.99	660.04	610.18	502.59	553.18	478.39		987.03
17-60	987.47	1095.85	1050.87	1064.04	1086.65	1043.56	987.36	889.32	872.71	852.9	828.72		987.47
18-3	988.38	1312.46	1094.82	967.1	950.26	929.22	1044.81	933.95	857.37	856.91	906.48		988.38
3-46	988.86	597.37	771.14	830.47	893.48	787.32	782.52	701.58	704.2	643.59	623.05		988.86
9-44	991.75	1132.67	1084.05	1052.39	1100.17	965.66	916.97	927.12	1015.58	898.98	898.79		991.75
17-73	991.83	1315.4	1216.01	1133.7	1105.72	1088.62	1031.42	944.99	940.28	920.98	928.42		991.83
12-8	991.99	589.18	669.01	668.6	592.41	713.95	578.13	623.72	666.22	654.12	571.51		991.99
14-40	993.46	774.86	846.8	817.72	841.1	867.45	874.59	864.02	784.74	892.35	852.2		993.46
1-73	994	1188.74	1203.69	1142.49	1157.91	999.94	1054.92	1015.24	999.91	1037.6	1079.48		994
2-43	995.39	1041.8	1128.07	1095.66	1041.65	1041.03	992.2	1022.58	921.09	883.8	907.7		995.39
19-39	996.4	975.86	896.37	921.63	887.9	844.31	1002.82	900.43	848.92	889.33	900.05		996.4
13-3	996.88	1256.46	1061.43	1007.23	928.5	914.52	884.54	879.9	793.12	672.52	690.82		996.88
16-37	997.73	980.29	970.97	937.47	874.14	839.14	757.81	682.08	717.52	776.57	659.72		997.73
16-7	998.5	959.06	1016.06	976.58	964.2	939.6	870.26	778.66	780.98	708.2	719.77		998.5
10-66	1003.87	995.82	1054.28	1080.56	1099.79	1031.43	1048.41	972.51	1000.15	943.78	942.07		1003.87
9-37	1004.21	762.19	842.91	765.2	849.54	900.26	902.53	889.47	895.24	890.5	962.89		1004.21
10-13	1006.16	918.85	922.95	995.18	1008.68	1004.18	997.74	896.53	957.66	1005.25	931.12		1006.16
3-48	1006.82	665.1	864.06	784.49	923.56	917.16	854.54	831.25	844.92	705.6	570.34		1006.82
7-3	1006.83	832.44	855.03	797.22	851.06	811.03	807.26	782.47	757.72	598.17	753.84		1006.83
15-0	1007.64	656.06	729.83	739.16	747	670.5	627.85	697.55	768.33	664.2	710.09		1007.64
18-36	1007.79	1274.42	1159.89	1085.99	1031.66	973.92	983.35	868.67	838.15	832.53	837.26		1007.79
0-61	1008.63	539.76	604.09	603.82	680.85	658.62	700.32	774.73	692.41	628.4	674.67		1008.63
17-58	1009.62	1166.37	1146.54	1046.25	1018.41	1023.11	951.22	918.44	829.7	927.67	892.31		1009.62
10-60	1010.96	875.49	882.34	875.2	866.35	863.2	888.89	948.72	894.14	990.96	982.49		1010.96
14-47	1011.63	1061.83	988.07	929.92	960.98	925.62	883.08	898.51	954.94	817.08	918		1011.63
2-45	1014.47	979.6	1005.13	990.47	1015.36	958.63	941.23	978.74	932.08	864.36	777.86		1014.47
9-47	1014.6	1001.19	993.18	824.69	843.45	849.57	900.68	845.13	899.34	899.41	916.82		1014.6
19-28	1015.21	1105.32	984.4	1024.41	959.08	962.26	920.65	864.59	994.54	853.81	913.52		1015.21
14-4	1015.89	950.63	839.51	832.96	782.31	807.87	865.55	809.49	891.55	814.67	805.87		1015.89
7-23	1017.33	937.82	942.52	912.55	908.6	847.92	871.69	815.52	813.21	721.86	664.73		1017.33
9-9	1017.43	923.46	1017.99	1005.69	931.91	904.31	984.68	1010.83	972.87	946.47	945.06		1017.43
9-63	1018.59	902.56	1002.04	1003.05	1016.34	982.01	1032.99	905.34	964.44	936.06	930.25		1018.59
1-68	1020.41	1309.3	1207.24	1201.04	1173.22	1138.24	1086.7	1102.32	1057.05	1048.89	1040.15		1020.41
3-16	1022.19	531.14	721.73	695.63	698.02	699.97	652.34	803.55	729.25	636.77	517.47		1022.19
18-41	1023.87	1210.13	1024.41	939.7	972.08	876.36	872.97	815.4	785.68	719.35	824.42		1023.87
1-65	1023.91	1339	1286.85	1230.89	1190.53	1171.18	1000.49	1175.53	1020.51	969.23	991.88		1023.91
12-29	1023.98	895.39	748.73	843.21	694.49	710.89	666.55	686.73	629.66	631.91	538.51		1023.98
12-23	1025.63	947.37	886.36	847.21	803.1	803.32	777.47	657.59	626.23	639.01	601.37		1025.63
2-24	1026.18	800.2	930.42	945.56	931.01	943.36	968	1039.41	991.54	860.18	891.29		1026.18
9-60	1027.19	1087.46	1070.65	1011.71	932.6	920.21	928.24	946.9	1010.43	879.28	950.01		1027.19
4-26	1029.04	837.54	920.05	793.34	836.1	885.02	758.44	891.8	812.8	755.1	704.43		1029.04
10-55	1029.09	937.73	1001.48	1057.62	1036.08	1027.64	1085.94	1021.84	1036.14	1027.76	1003.03		1029.09
0-13	1029.83	600.36	663.74	627.28	538.52	543.97	587.03	604.38	713.71	707.21	640.47		1029.83
2-25	1030.05	851.61	975.83	1003.83	1084.98	996.08	1013.8	957.56	927.36	831.36	840.28		1030.05
18-63	1030.84	1205.27	1063.75	1112.86	1053.7	1050.38	904.82	916.82	862.84	872.5	942.52		1030.84
9-29	1034.43	1100.68	1064.32	944.06	944.28	982.64	932.27	855.69	923.68	979.52	889.65		1034.43
19-32	1034.72	1103.43	1070.03	1021.18	1001.66	987.02	923.19	918.45	1017.66	973.64	890.08		1034.72
4-67	1035.13	671.53	830.84	715.3	665.13	840.47	757.94	783.33	706.26	674.21	595.77		1035.13
7-20	1035.56	718.02	765.25	746.62	758.52	757.77	750.34	752.03	763.61	626.21	731.58		1035.56
9-39	1035.99	988.26	1078.72	958.99	1002.82	998.97	911.89	908.97	961.78	868.36	894.4		1035.99
17-56	1036.81	1104.43	1081.38	1016.43	1021.81	991.06	1027.28	919.94	923.65	909.99	915.46		1036.81
1-50	1038.06	1242.07	1192.84	1184.63	1117.16	1216.03	1074.22	1030.01	1076	1030.3	981.73		1038.06
16-26	1039.4	1097.52	980.7	861.37	923.33	749.26	796.43	844.25	728.38	763.62	677.59		1039.4
16-29	1039.74	986.05	770.65	727.5	750.97	885.55	716.69	675.18	694.25	738.47	668.26		1039.74
9-5	1039.77	898.78	820.73	802.89	819.49	805.09	879.32	935.88	864.17	950.32	942.66		1039.77
10-72	1041.41	1012.73	1110.85	1050.5	1028.77	1016.99	1066.96	969.61	881.56	939.7	970.51		1041.41
9-62	1042.72	896.61	832.98	882.13	883.67	861.44	873.91	960.04	905.63	914.94	963.96		1042.72
9-70	1044.41	1014.17	940.1	921.97	1034.56	960	885.17	913.08	936.87	858.2	956.93		1044.41
17-7	1047.64	1138.34	1036.65	963.06	968.57	1051.18	955.23	876.96	947.59	938.18	806.87		1047.64
3-32	1047.68	932.03	950.55	992.4	851.26	881.33	756.81	752.72	688.51	622.56	539.98		1047.68
1-44	1047.73	1281.76	1197.73	1043.56	1007.24	1008.88	1090.14	944.03	882.52	999.07	986.82		1047.73
0-40	1048.51	928.99	1033.97	876.3	695.52	782.47	637.15	660.43	702.1	704.87	644.66		1048.51
1-56	1051.09	1277.79	1286.24	1267.61	1169.65	1146.46	1010.99	1083.81	1036.11	1030.33	1032.57		1051.09
18-38	1052.38	1313.71	1171.7	1071.77	1045.23	1065.83	1001.89	996.56	897.5	971	856.85		1052.38
1-46	1052.71	1340.07	1310.33	1302.52	1199.32	1114.45	1085.86	1067.07	1047.18	973.35	1013.53		1052.71
0-12	1054.55	486.66	609.18	611.45	652.54	529.28	699.5	724.92	739.33	622.83	687.95		1054.55
17-2	1056.69	1079.72	1049.43	960.18	991.85	1024.37	1039.81	954.18	960.48	834.68	859.41		1056.69
1-31	1057.07	1344.36	1314.82	1230.77	1162.67	1081.56	1125.44	951.78	1002.7	959.14	938.22		1057.07
17-23	1057.68	1091.91	1023.94	1103.94	1016.39	986.8	1014.53	960.22	900.55	931.81	924.63		1057.68
18-19	1058.21	1291.34	1149.3	1066.63	930.25	1030.85	965.39	956.72	880.85	923.96	773.59		1058.21
7-30	1061.02	785.46	761.22	904.13	887.98	858.68	798.93	818.82	784.8	674.63	664.56		1061.02
7-31	1062.06	861.58	843.74	716.58	758.22	798.42	766.61	708.36	661.41	659.64	618.48		1062.06
9-48	1062.68	966.06	1047.03	983.84	928.27	941.6	915.74	923.43	937.02	994.32	877.11		1062.68
13-63	1063.34	1233.47	972.41	993.83	890.78	788.14	795.4	741.19	691.91	708.8	665.82		1063.34
3-40	1063.35	1047.92	1131.42	1059.67	922.1	873.1	842.93	733.69	770.29	635.7	576.98		1063.35
12-66	1063.36	778.6	760.83	841.08	754.36	734.74	681.69	701.1	561.2	637.19	571.72		1063.36
6-32	1064.73	1078.71	1001.59	998.38	860.61	924.44	826.54	845.89	767.05	681.59	721.02		1064.73
3-24	1065.79	654.55	837.62	934.95	948.1	868.32	943.26	859.82	751.18	616.4	656.25		1065.79
9-32	1066.15	976.4	973.66	1011.64	1006.37	971.19	985.39	965.58	961.96	918.33	882.56		1066.15
9-4	1066.49	930.04	888.48	796.82	884.6	859.99	926.22	903.45	912.63	894.32	899.24		1066.49
19-24	1067.89	1211.34	1118.62	1107.81	1006.54	951.6	909.11	924.12	844.02	940.4	860.71		1067.89
15-61	1068.68	657.84	679.12	765.07	773.76	738.77	712.56	635.01	666.84	646.2	682.79		1068.68
10-53	1068.92	877.32	901.31	977.86	1003.01	1039.58	1086.47	1000.11	1020.67	953.92	906.55		1068.92
0-4	1069.43	802.53	984.34	910.05	932.52	884.89	784.12	738.88	744.49	672.56	663.15		1069.43
16-24	1069.54	1083.5	1106.77	1106.09	993.05	940.87	892.18	868.35	742.7	660.72	689.74		1069.54
14-41	1069.77	989.04	1015.44	1098.84	989.43	1003.42	1031.95	900.97	901.54	868.47	794.87		1069.77
9-45	1071.39	1063.48	1038.45	996.51	995.47	1007.38	922.32	899.48	927.66	969.35	927.04		1071.39
11-26	1071.99	1154.22	1041.43	863.3	815.11	739.67	768.25	737.91	619.39	518.88	540.88		1071.99
1-45	1072.46	1285.44	1237.82	1181.93	1122.56	1077.89	1106.28	1038.23	1008.78	1007.96	1066.03		1072.46
13-64	1072.94	1111.68	975.23	976.89	955.65	908.38	825.06	773.73	778.25	743.31	621.72		1072.94
15-26	1076.96	938.6	1020.4	903.74	911.09	779.48	792.46	914.75	755.69	750.71	723.35		1076.96
2-63	1078.28	1053.45	1138.24	1129.52	1074.43	1106.32	1049.02	1055.35	988.72	914.05	886.41		1078.28
19-70	1079.74	1029.92	924.07	909.4	728.5	826.78	811.64	874.73	801.98	859.55	961.8		1079.74
16-23	1080.28	1100.21	1133.09	1027.05	1002.31	886.45	911.13	758.19	743.73	770.24	724.97		1080.28
19-36	1082.3	1135.87	1153.94	1032.26	1036.35	988.72	973.83	929.11	879.24	881.19	889.39		1082.3
17-6	1082.73	1161.32	1180.6	1146.96	1065.03	1027.34	1007.98	914.06	802.52	916.66	921.14		1082.73
5-38	1084.45	1040.82	999.75	902.56	933.07	839.25	841.13	832.63	827.05	799.83	834.65		1084.45
14-23	1085.55	1175.55	1063.82	1002.34	961.43	942.58	893.81	908.01	909.84	956.88	818.82		1085.55
10-65	1085.94	983.48	984.67	1073.15	1048.35	1030.02	990.04	984.81	892.14	907.46	879.87		1085.94
0-45	1086.75	922.14	882.57	848.1	890.57	739.97	723.21	701.74	709.92	698.85	751.27		1086.75
1-28	1088.76	1339.46	1259.94	1158.49	1057.22	1082.14	900.47	881.37	802.43	796.42	1029.42		1088.76
17-41	1088.84	1151.81	1092.04	1069.97	1049.14	1019.88	1006.24	919.7	893.86	893.32	900.99		1088.84
9-65	1091.34	942.23	939.83	934.6	942.49	895.61	990.23	903.26	906.34	982.54	918.25		1091.34
15-66	1092.2	831.08	911.87	888.48	907.3	898.35	782.11	786.2	683.01	730.46	641.89		1092.2
4-60	1093.15	780.02	722.68	662.76	747.88	801.24	666.58	736.8	768.77	705.86	614.76		1093.15
18-39	1093.59	1187.31	980.92	1005.52	949.87	986.46	905.34	938.55	944.22	868.98	840.44		1093.59
10-11	1093.82	990.27	1010.46	1145.29	1068.36	1102.49	1055.1	1024.75	933.66	980.52	1009.94		1093.82
2-48	1093.96	928.45	1035.13	1033.35	1056.94	1058.24	1012.96	1007.95	1048.83	883.63	836.85		1093.96
8-36	1094.14	1016.98	950.13	899.29	799.76	745.05	655.7	666.41	647.56	457.52	567.49		1094.14
1-64	1095.65	1275.16	1121.46	1184.92	1218.45	1149.75	1141.88	1017.44	1053.87	1082.91	1016.03		1095.65
2-8	1099.17	1077.56	1077.74	921.31	838.4	917.72	1038.16	1000.29	971.12	917.46	842.45		1099.17
17-67	1099.88	1050.13	1008.23	975.13	921.71	893.81	845.92	878.84	938.52	886.26	846.77		1099.88
18-32	1100.09	1226.04	1180.44	1107.44	1043.38	957.15	1058.98	952.13	892.62	882.08	709.59		1100.09
11-7	1102.38	1057.38	941.29	853.2	849.93	914.99	722.47	693.57	623.31	450.3	410.61		1102.38
9-10	1102.42	1083.32	1046.35	1001.44	912.35	860.61	887.17	908.48	1000.3	899.3	956.83		1102.42
0-47	1103.03	873.15	937.54	842.19	789.74	783.63	614.69	597.19	715.42	664.02	683.92		1103.03
10-69	1106.18	1009.45	1062.77	1109.35	1005.29	1038.48	1068.82	948.05	1017.86	930.86	926.22		1106.18
3-53	1109.16	514.31	645.06	736.26	691.89	701.11	636.71	695.82	614.95	602.67	677.5		1109.16
4-61	1109.36	542.9	539.2	608.76	553.56	557.46	598.67	634.54	666.95	683.03	670.58		1109.36
2-49	1109.47	959.61	978.73	987.63	991.8	950.18	951.96	976.63	957.28	932.42	811.14		1109.47
10-68	1110.75	1003.2	1021.79	1020.08	1022.98	919.87	969.74	958.58	943.04	909.34	984.33		1110.75
5-7	1111.17	1015.38	865.41	821.14	787.28	773.42	784.91	839.77	873.19	764.86	736.91		1111.17
9-11	1111.58	980.54	1094.46	960.23	895.52	804.56	884.24	959.83	846.24	908.61	918.47		1111.58
9-27	1112.18	1158.51	1098.4	1072	1075.72	1059.54	1002.36	1006.52	937	931.66	869.53		1112.18
17-54	1112.51	1196.6	1082.85	1063.06	958.93	948.86	985.36	902.4	932.59	924.4	945.61		1112.51
17-10	1115.13	1127.12	1138.79	1047.19	1009.73	1071.37	969.42	1018.7	899.32	930.22	904.14		1115.13
2-7	1115.21	1076.21	990.86	914.19	896.41	961.25	914.35	832.48	883.8	929.15	899.9		1115.21
10-37	1115.32	1056.11	1015.17	966.76	902.12	889.3	903.71	924.32	948.13	897.65	901.96		1115.32
19-10	1115.57	1257.14	1157.98	1101.99	1005.88	971.36	947.69	894.73	937.11	863.06	893.35		1115.57
11-29	1116.91	1164.61	912.85	993.6	812.42	780.53	718.42	676.87	628.67	506.01	487.89		1116.91
1-72	1118.89	1197.28	1151.13	1180.3	1181.25	1020.75	1074.94	1038.11	1054.41	1030.81	962.85		1118.89
14-2	1120.57	1159.61	1029.76	1015.45	916.45	913.89	906.22	929.25	813.74	798.27	791.05		1120.57
0-22	1121.13	609.92	707.53	704.95	673.54	603.48	615.89	656.57	647.35	701.77	721.98		1121.13
2-40	1121.83	1199.54	1127.79	1131.37	1033.65	1004.15	962.8	996.63	972.98	855.91	867.26		1121.83
0-72	1122.46	850.42	970.47	941.67	834.23	707.18	684.99	703.73	717.17	744.23	707		1122.46
10-30	1122.95	958.72	1024.47	1000.32	1083.83	1024.94	1078.49	981.71	941.99	967.06	1014.6		1122.95
1-8	1123.76	1281.21	1263.06	1182.11	1209.99	1152.57	1097.24	1023.09	1003.92	1032.37	995.58		1123.76
5-32	1124.39	1094.48	972.12	986.65	856.41	896.36	619.18	710.26	796.23	748.57	789.13		1124.39
9-54	1125.1	1109.43	1008.06	942.73	967.38	880.47	897.13	875.23	892.85	944.04	895.87		1125.1
11-23	1125.3	1145.68	1011.25	884.75	848.98	748.56	714.14	587.4	471.62	467.92	496.42		1125.3
3-8	1125.73	942.75	937.12	855.01	766.93	868.31	806.59	701.88	767.61	678.63	556.72		1125.73
10-26	1126.32	1133.21	1113.8	1072.4	981.93	989.7	1013.56	920.68	907.5	893.23	964.9		1126.32
13-32	1128.22	1109.82	993.48	912.66	851.23	923.01	840.72	864.77	813.05	649.44	735.42		1128.22
1-67	1131	1230.22	1163.99	1202.47	1054.43	1016.46	960.47	1052.68	1037.59	1064.2	993.41		1131
5-3	1131.38	1157.68	1040.25	997.71	987.73	947.06	871.2	890.81	920.33	820.78	815.29		1131.38
6-63	1131.8	1297.42	1068.5	1044.95	991.7	815.97	802.32	824.35	732.41	722.67	625.62		1131.8
17-3	1133.67	1212.94	1164.18	1144.6	1122.05	1099.8	1041.84	956.78	973.98	967.81	863.69		1133.67
15-40	1133.99	1042.47	1011.66	842.03	769.37	763.11	694.46	759.4	655.34	611.45	678.76		1133.99
4-40	1134.21	947.87	979.95	809.5	888.87	872.39	768.6	742.7	685.09	652.52	660.16		1134.21
10-22	1134.6	1042.54	1066.95	1057.96	999.98	1039.53	1019.73	978.02	988.49	939.08	938.27		1134.6
3-7	1134.84	913.83	934.17	869.99	863	885.08	805.8	756.95	767.45	725.08	602.47		1134.84
9-22	1136.64	1119.56	1206.61	1090.54	1012.78	971.66	964.04	969.1	911.68	988.71	882.65		1136.64
3-6	1143.14	634.72	817.55	825.24	846.39	800.66	829.87	679.15	699.71	728.78	619.77		1143.14
0-32	1143.24	1110.98	1078.02	975.12	892.45	958.95	695.9	750.01	723.95	682.96	755.07		1143.24
15-7	1143.49	942.73	1008.83	933.48	850.53	855.63	695.19	719.6	818.55	718.04	715.18		1143.49
1-16	1143.69	1306.15	1306.37	1249.74	1192.27	1138.49	1052.87	1096.04	1095.41	1012.09	1027.71		1143.69
11-17	1144.41	976.9	898.59	871.56	860.74	797.63	657.96	580.88	492.57	493.84	390.8		1144.41
10-24	1144.62	880.64	924.82	984.96	970.24	951.59	984.64	928.99	956.07	1000.67	956.5		1144.62
14-63	1146.04	1108.97	995.1	995.86	934.73	886.53	874.66	862.78	848.66	905.72	852.4		1146.04
10-3	1146.73	1063.04	1027.63	1065.55	962.11	953.19	1018.22	989.97	971.79	986.55	909.43		1146.73
19-8	1147.15	1112.32	1079.22	1000.43	1031.16	942.73	951.13	994.37	984.34	855.19	909.55		1147.15
6-7	1147.42	1303.34	1123.83	1042.09	981.02	899.65	830.66	764.31	796.77	648.85	670.04		1147.42
18-23	1148.88	1210.78	1127.33	975.42	992.16	888.56	1059.33	944.55	875.27	887.72	888.93		1148.88
9-34	1150.26	935.41	1021.63	901.19	943.78	909.12	967.69	860.22	939.34	867.17	947.69		1150.26
12-7	1152.7	890.47	886.08	860.28	803.1	759	735.24	713.41	678.79	652.62	503.79		1152.7
10-23	1152.92	1015.63	1029.31	1071.63	1077.34	975.13	1058.81	1022.82	956.97	940.28	897.21		1152.92
6-40	1153.11	1113.96	983.33	918.74	840.22	819.38	703.78	610.43	700.82	627.1	628.18		1153.11
1-7	1153.57	1429.95	1373.04	1281.37	1289.99	1138.11	1124.68	1095.13	1030.66	999.05	965.32		1153.57
8-23	1153.71	1079.24	948.63	882.47	831.56	816.81	752.83	646.39	585.7	612.29	540.72		1153.71
19-38	1155.71	1063.49	1087.33	1055.29	925.01	1042.05	968.09	999.27	947.59	970.48	850.66		1155.71
10-33	1157.16	1109.08	1065.13	1146.36	1148.62	1121.62	1058.81	1052.55	959.11	967.91	822.82		1157.16
17-43	1158.45	1271.52	1205.14	1028.31	1063.88	1057.99	985.65	928.57	869.92	861.88	886.14		1158.45
9-0	1159.04	1098.13	1110.94	1087.16	1046.24	1038.84	1052.38	1060.16	1048.78	983.77	983.3		1159.04
15-41	1161.59	856.02	926.66	730.61	685.41	804.98	753.02	680.05	617.77	591.17	735.61		1161.59
7-16	1164.42	671.74	753.64	773.16	766.29	800.5	780.46	779.45	768.5	757.7	649.15		1164.42
17-63	1165.91	1269.94	1221.33	1119.43	1090.95	1141.97	1027.76	991.18	946.78	927.92	832.54		1165.91
9-43	1166.14	1122.08	1072.8	962.24	861.88	883.6	1040.26	991.48	914.65	915.83	902.61		1166.14
0-29	1167.76	834.63	901.1	941.58	804.59	703.37	687.61	722.37	748.13	690.41	780.19		1167.76
5-40	1168.63	1054.55	913.96	923.09	877.23	821.09	845.1	768.71	790.45	816.53	799.01		1168.63
18-47	1168.88	1307.17	1127.29	1033.79	1063.86	961.37	1024.72	917.45	939.89	882.2	788.85		1168.88
2-6	1168.98	930.64	1003.05	1009.15	953.85	994.03	959.78	955.8	889.62	925.68	961.38		1168.98
8-17	1170.28	1006.94	793.54	842.23	750.14	754.05	755.33	637.67	578.18	455.13	424.68		1170.28
10-8	1170.33	1189.19	1148.42	1218.67	1136.11	1079.79	1082.57	1049.95	963.19	986.11	998.75		1170.33
17-46	1170.35	1153.56	1163.78	1117.63	1039.28	1012.43	978.92	941.92	905.84	964.5	836.31		1170.35
2-2	1170.77	1018.37	1092.73	1069.54	1077.65	1125.55	1083.61	1024.71	1021.23	890.33	899.18		1170.77
10-7	1171.98	1106.59	1096.51	1076.03	1072.95	1027.03	1018.02	996.01	961.64	934.79	982.64		1171.98
19-60	1172.55	1238.8	1087.97	1044.57	951.65	989.56	998.62	962.04	960.95	892.41	834.77		1172.55
0-58	1172.68	1117.09	917.19	958.9	893.72	864.13	727.66	735.82	778.39	717.94	716.53		1172.68
10-0	1173.39	1150.97	1120.37	1106.2	1106.73	1058.02	1078.8	1006.56	939.46	853.24	949.53		1173.39
7-40	1173.54	1195.91	1138.65	1032.38	848.1	851.4	821.16	700.77	709.65	694.71	594.88		1173.54
9-35	1176	907.67	885.47	937.54	942.15	992.13	974.52	964.1	948.85	1003.84	967.35		1176
14-3	1178.85	1152.68	1012.78	1063.79	912.94	996.77	961.47	907.98	847.55	819.54	892.83		1178.85
12-30	1180.52	782.76	827.95	796.64	824.32	772.23	759.82	717.89	717.07	681.95	656.94		1180.52
10-58	1180.59	1112.01	1098.08	1080.23	1081.39	1038.91	1081.93	1028.43	932.38	986.64	988.22		1180.59
15-64	1181.1	1040.47	1086.1	947.4	864.98	847.17	833.29	678.73	635.55	624.66	660.71		1181.1
11-36	1181.34	1017.31	930.12	939.86	868.5	784.87	684.93	580.46	655.92	431.72	596.88		1181.34
9-31	1181.78	1011.4	957.74	892.65	903.26	873.66	908.47	937.46	874.26	885.63	932.94		1181.78
16-40	1185.2	1136.96	1123.5	1006.22	955.85	902.43	831.32	681.91	695.57	714.62	611.93		1185.2
9-71	1186.76	1088.79	1139.89	1072.99	1021.25	962	923.22	882.09	923.8	933.09	881.4		1186.76
8-38	1189.37	1012.3	910.82	968.22	820.2	843.6	743.6	660.41	606.42	588.75	426.56		1189.37
19-7	1189.43	1164.21	1051.57	1036.01	878.52	906.71	920.34	943.53	803.94	884.59	887.4		1189.43
17-39	1189.57	1210.05	1141.22	1057.97	1002.5	971.47	987	908.08	870.98	893.34	895.97		1189.57
2-26	1189.87	1216.17	1158.7	1147.68	1051.08	940.77	965.96	946.01	891.42	879	901.58		1189.87
7-7	1190.65	1080.09	1042.79	915.65	934.09	877.19	724.38	800.49	758.4	674.11	667.94		1190.65
15-58	1191.28	1051.66	1057.04	924.05	877.54	789.52	762.54	771.08	692.87	724.89	733.5		1191.28
19-29	1192.04	1119.37	1036.75	951.21	884.84	948.3	911.46	956.34	915.54	955.68	848.48		1192.04
10-40	1192.69	1213.91	1164.04	1092.5	1128.27	1061.31	1024.93	1046.71	980.6	986.34	883.89		1192.69
8-19	1193.36	1015.16	882.42	916.6	785.77	822.71	730.8	703.36	564.5	614.14	399.76		1193.36
1-29	1194.6	1205.93	970.48	1022.43	1026.66	891.96	854.36	1012.59	949.21	1014.69	1024.45		1194.6
14-67	1196.32	1129.79	1011.02	979.16	1034.82	880.79	756.85	753.78	871.18	882.55	884.64		1196.32
10-63	1199.03	1045.78	1079.18	991.99	1044.85	961.24	971.21	935.59	847.15	899.88	958.47		1199.03
0-37	1199.37	806.52	900.7	806.7	785.12	770.78	749.29	713.71	728.87	688.5	708.47		1199.37
17-26	1201.03	1216.28	1256.31	1087.84	1072.89	974.71	966.7	974.34	835.94	859.03	870.03		1201.03
7-65	1201.12	908.36	834.47	807.2	780.49	870.6	831.67	743.25	750.28	609.97	717.49		1201.12
14-6	1202.53	1143.59	1041.64	929.66	879.86	957.09	1002.78	916.69	891.23	943.49	825.56		1202.53
19-66	1203.69	1249.55	1161.86	1065.39	1069.51	966.96	1025.33	910.85	1010.79	895.54	895.74		1203.69
9-25	1204.49	977.98	988.5	978.61	916.42	847.79	922.39	917.86	973.26	977.28	952.42		1204.49
16-2	1205.36	1154.7	1122.83	1097.65	993.48	1046.12	943.41	879.62	885.19	676.61	664.12		1205.36
9-23	1206.71	1036.17	1000.99	918.33	948.42	979.89	966.47	966.1	840.97	942.71	1016.07		1206.71
9-66	1207.3	1025.86	991.79	964.8	901.12	887.07	946.53	891.83	904.59	886.42	942.44		1207.3
2-67	1209.27	1204.97	1170.25	1112.54	1032.21	1050.32	1026.1	937.7	951.36	858.41	933.01		1209.27
3-65	1209.79	690.93	824.85	876.99	892.56	837.84	819.21	762.46	681.59	632.87	628.83		1209.79
10-47	1210.03	1066.64	1077.55	1075.42	1030.36	1079.81	1038.22	1043.36	990.73	919.52	958.3		1210.03
9-61	1211.7	1038.15	1031.87	880.73	873.7	860.17	990.61	902.67	948.19	905.1	973.99		1211.7
15-10	1212.28	1014.99	1161.19	1042.58	890.79	853.86	811.42	777.69	729.08	710.77	689.78		1212.28
2-64	1212.74	1213.62	1063.02	1126.93	914.47	845.97	987.49	836.77	769.58	907.37	880.37		1212.74
0-31	1214.02	1081.62	1053.11	997.58	937.38	869.11	715.59	711.63	687.06	648.43	688.07		1214.02
9-18	1214.76	931.15	1039.34	916.75	943.26	967.92	1000.69	1052.31	1023.08	961.31	917.68		1214.76
10-48	1216.46	952.86	1008.98	1076.32	1079.29	1043.02	1033.61	984.66	977.92	1018.46	960.19		1216.46
17-65	1216.58	1159.93	1111.11	1052.92	1006.95	975.51	999.03	881.3	916.29	845.32	838.49		1216.58
10-9	1217.8	1090.75	1083.24	1094.23	1093.99	1140.34	978.12	1004.22	939.99	937.44	924.82		1217.8
0-26	1219.69	1021.63	976.12	914.73	891.57	843.27	792.36	743.17	771.98	720.33	705.71		1219.69
10-10	1220.1	1085.01	1077.26	1142.26	1090.83	1082.75	1105.93	1045.96	976.56	1005.55	934.66		1220.1
4-10	1223.58	861.24	1017.87	846.65	773.55	770.03	802.2	783.91	725.37	661.92	677.65		1223.58
5-67	1224.05	1101.34	1002.72	811.38	882.43	781.93	711.45	802.17	712.17	736.26	725.15		1224.05
10-4	1224.13	1221.55	1192.34	1174.84	1162.33	1127.49	1039.25	1004.51	998.09	1003.61	932.22		1224.13
10-18	1225.92	890.23	869.4	995.55	1036.28	1084.64	1101.59	1021.93	951.73	968.7	948.38		1225.92
9-1	1225.94	1151.87	1116.35	1074.86	1117.52	1037.53	975.39	1002.84	955.99	961.09	944.09		1225.94
19-11	1226.92	1227.04	1152.21	1131.57	1007.59	956.03	1014.44	955.61	948.53	865.88	868.43		1226.92
0-67	1228.98	848.36	925.8	828.19	857.06	700.2	684.36	778.4	753.35	717.32	716.94		1228.98
15-43	1230.76	1025.03	1043.58	913.47	800.27	907.32	687.56	681.04	808.74	711.76	651.49		1230.76
9-64	1231.06	1166.32	1102.26	994.31	973.33	1029.15	922.1	948.3	831.72	911.32	937.69		1231.06
9-8	1231.15	1087.37	1041.96	946.35	947.73	965.06	975.23	980.01	931.27	919.11	961.93		1231.15
5-23	1231.76	1217.68	1079.7	1041.2	927.46	897.83	876.25	847.82	800.96	825.98	703.38		1231.76
1-23	1232.98	1387.36	1330.24	1276.01	1235.16	1141.61	1073.09	1093.54	1072.99	1012.78	982.08		1232.98
10-34	1233.59	1020.47	1031.7	1068.82	1024.66	1041.61	962.01	938.76	936.8	961.99	943.27		1233.59
7-64	1234.02	1236.41	1153.66	1124.79	996.72	933.71	911.31	795.56	830.91	662.5	709.04		1234.02
14-64	1234.37	1097.48	1064.65	979.84	995.49	905.18	928.58	960.87	916.28	781.23	922.09		1234.37
9-24	1234.82	942.62	1008.18	1051.24	952.36	889.32	1016.23	966.99	945.76	1036.12	969.87		1234.82
4-41	1234.96	791.61	816.7	729.92	748.92	837.07	750.79	717.69	611.39	585.83	712.24		1234.96
19-40	1235.25	1275.97	1199.77	1060	927.16	910.68	839.13	857.93	973.31	783.11	883.76		1235.25
10-41	1236.79	1048.55	1087.47	1068.71	951.31	954.94	943.7	999.15	951.84	959.74	981.23		1236.79
16-46	1236.84	1078.36	1083.51	1026.28	1003.04	913.55	885.31	760.05	812.24	782.73	642.92		1236.84
9-28	1237.54	1175.63	1148.05	1026.13	1120.46	1035.74	1019.05	1006.35	957.24	1025.2	954.64		1237.54
1-32	1239.68	1420.51	1388.51	1302.22	1217.63	1144.64	1103.43	961.91	993.77	1018.98	941.19		1239.68
1-39	1241.59	1340.84	1292.78	1196.62	1164.13	1131.48	1057.63	976.15	994.63	1069.73	926.7		1241.59
18-64	1242.13	1271.72	1169.99	1108.64	1024.68	1006.77	1031.67	980.54	902.6	894.97	856.28		1242.13
16-3	1243.02	1210.88	1178.21	1118.19	995.73	946.43	886.74	796.29	793.93	703.7	707.23		1243.02
0-73	1244.61	986.38	1029.81	871.87	829.78	704.11	810.3	797.73	787.73	707.83	690.23		1244.61
10-71	1244.79	1195.67	1191.37	1072.29	1016.37	1064.97	947.72	946.86	973.56	909.62	901.36		1244.79
12-64	1246.21	1191.66	1094.68	970.72	900.42	887.24	817.99	774.65	794.37	665.72	577.32		1246.21
9-49	1248.21	907.91	909.66	869.45	866.71	799.83	789.11	883.76	864.04	926.83	1016.22		1248.21
0-39	1249.89	986.95	1060.97	1018.18	992.44	958.06	738.75	761.36	757.97	692.66	794.38		1249.89
1-70	1250.22	1368.63	1291.61	1201.73	1183.78	1085.65	1105.88	998.26	965.07	971.63	1042.58		1250.22
5-64	1250.51	1138.5	1039.29	987.64	990.31	958.55	823.59	804.85	783.4	693.79	734.11		1250.51
5-18	1251.26	1153.16	1128.18	995.79	949.8	948.81	837.89	877.71	808.23	852.61	775.22		1251.26
10-35	1251.56	977.36	1015.9	1094.56	1060.01	1038.94	1025.91	948.08	1028.5	931.22	912.62		1251.56
2-57	1253.34	988.82	957.43	950.55	1017.1	951.73	1065.8	976.2	993.95	934.94	900.41		1253.34
2-18	1255.67	830.11	888.15	857.69	880.64	929.35	890.31	1003.95	843.12	858	788.52		1255.67
3-56	1257.72	618.4	816.8	811.76	795.76	763.43	793.9	626.97	622.35	662.7	637.41		1257.72
15-23	1260.19	1042.4	1110.76	1029.85	922.54	880.35	793.43	777.82	702.79	730.54	754.6		1260.19
4-46	1260.81	476.93	602.85	598.13	605.72	578.65	582.89	689.98	644.66	671.57	653.93		1260.81
10-27	1261.78	1203.11	1227.7	1175.4	1137.74	1077.58	1116.55	1092.45	1038.1	945.54	1023.36		1261.78
19-41	1262.22	1281.17	1115.1	1031.73	929.88	893.49	942.35	861.19	796.04	806.52	841.1		1262.22
18-67	1262.52	1330.98	1221.71	1013.61	895.32	816.86	799.71	886.42	889.13	879.41	799.61		1262.52
1-63	1262.64	1288.67	1256.64	1239.65	1267.16	1077.24	1047.72	1049.15	1057.94	1036.67	1005.49		1262.64
17-32	1263.64	1152.24	1153.36	1123	980.48	979.81	947.9	944.91	934.29	891.86	835.77		1263.64
10-25	1263.67	948.86	1073.92	1101.25	1108.04	1052.88	1021.61	998.13	916.93	1024.2	962.24		1263.67
10-61	1264.33	978.87	1039.53	1068.42	1057.02	1008.37	1008.35	996.72	971.41	986.12	877.75		1264.33
17-29	1265.64	1231.36	1059.96	1029.61	1037.14	1007.95	877.65	850.92	869.92	783.2	853.85		1265.64
17-8	1267.96	1197.64	1075.99	956.77	818.46	824.24	834.64	819.2	760.32	834.27	814.24		1267.96
7-24	1268.02	846.6	856.02	893.07	929.01	901.09	852.77	800.25	685.81	688	728.42		1268.02
1-41	1270.14	1318.03	1227.34	1181.31	1159.26	1126.61	1092.16	1031.89	967.01	1033.26	975.31		1270.14
10-39	1272.03	1051.39	1035.93	1094.78	1075.7	970.47	959.04	1004.38	1032.89	931.63	928.45		1272.03
14-7	1272.95	1236.88	1100.42	1003.98	944.35	889.83	888.22	912.42	915.06	939.93	921.28		1272.95
9-59	1274.74	1058.25	1083.17	1033.22	969.26	972.63	945.4	970.23	946.65	973.39	966.25		1274.74
8-7	1275.99	1211.6	998.29	954.91	884.57	892.93	664.97	669.35	609.63	534.5	449.03		1275.99
17-36	1276.12	1112.14	1079.82	1122.69	1033.34	998.47	1025.81	963.62	887.86	830.8	840		1276.12
10-29	1276.38	1143.8	1102.16	1101.18	998	1069.1	947.05	961.02	981.4	951.38	943.49		1276.38
10-73	1278.15	1228.82	1226.07	1150.15	1049.03	1063.35	1072.29	1094.36	1105.14	963.05	835.05		1278.15
4-43	1279.38	962.51	956.47	867.5	784.69	872.55	753.41	686.69	751.6	745.25	650.87		1279.38
18-7	1279.55	1367.27	1264.6	1187.4	1085.18	1034.58	1056.62	1007.59	890.85	888.07	860.68		1279.55
13-7	1279.88	1364.61	1132.63	1031.74	971.93	895.95	834.16	811.39	792.52	745.92	710.39		1279.88
5-41	1279.91	1224.94	1141.71	1053.9	944.31	907.53	936.16	900.88	805.26	768.62	754.4		1279.91
9-3	1280.46	1018.27	1062.77	977.39	925.01	919.73	895.86	968.54	894.59	942.44	931.14		1280.46
14-8	1281.46	1189.87	1107.86	1053.39	999.55	996.35	884.77	911.5	783.86	788.89	892.25		1281.46
0-42	1283.16	866.25	983.12	925.38	813.15	822.33	717.25	821.12	780.92	700.01	758.23		1283.16
9-14	1284.78	1122.64	1095.15	964.72	985.27	969.16	953.64	949.45	877.59	940.59	940.4		1284.78
0-23	1285.86	970.76	887.43	890.62	858.43	776.17	732.84	781.29	671.33	714.93	731.31		1285.86
15-48	1287.12	983.6	1049.03	934.82	868.77	873.7	805.07	806.16	729.7	707.07	653.54		1287.12
10-59	1287.68	1082.81	1018.95	1007.37	996.92	1068.69	973.83	995.59	877.12	916.64	935.96		1287.68
5-6	1289.51	1147.49	1104.82	971.88	993.13	966.41	918.49	980.81	911.43	880.14	730.92		1289.51
13-40	1290.41	1186.43	982.39	915.08	800.65	810.68	730.89	703.78	766.46	607.03	660.42		1290.41
9-40	1290.74	1160.48	1103.88	1049.85	970.73	1024.84	986.73	913.97	949.33	912.32	925.71		1290.74
10-46	1291.17	936.59	887.35	1030.94	1076.97	941.96	971.95	972.53	981.05	908.5	902.82		1291.17
10-64	1292.39	1275.41	1238.64	1161.94	1132.91	1072.62	1038.88	950.65	976.51	958.44	1017.67		1292.39
17-40	1292.62	1389.78	1247.1	1205.85	1133.35	1066.28	1104.96	978.38	922.75	833.68	827.37		1292.62
12-24	1293.65	869.77	886.74	802.29	857.29	860.31	813.18	793.44	614.19	736.81	566.93		1293.65
9-7	1297.68	1220.02	1124.83	1090.36	969.43	898.95	861.74	913.72	864.5	884.45	951.19		1297.68
18-17	1298.16	1276.71	1161.79	1073.54	939.44	989.27	959.44	927.73	918.16	869.07	757.56		1298.16
12-49	1299.53	907.45	856.65	793.45	900.34	819.64	814.45	751.11	752.74	716.05	582.61		1299.53
17-47	1300.07	1298.41	1230.01	1123.8	1088.89	980.12	911.42	874.37	838.42	963.44	855.83		1300.07
0-59	1300.62	655.66	655.34	707.86	765.5	808.7	687.19	651.58	755.94	740.59	660.91		1300.62
10-15	1302.23	940.12	958.94	1060.67	992.48	973.08	1032.79	1004.14	975.61	968.89	976.97		1302.23
15-3	1304.17	979.06	1058.82	1007	861.13	795.1	728.7	752.38	798.67	692.09	676.72		1304.17
12-40	1305.36	1224.96	1147.04	1055.18	875.47	888.15	797.56	822.39	641.74	686.47	503.53		1305.36
9-42	1305.87	1136.99	1064.24	987.78	1030.72	1082.99	1076.63	963.76	927.74	937.36	977.7		1305.87
10-62	1305.94	1088.95	1109.32	1100.06	1094.5	1048.44	1072.13	953.83	982.08	953.8	938.91		1305.94
0-55	1307.01	994.41	886.13	836.67	849.47	802.22	784.52	698.42	723.42	693.63	691.71		1307.01
2-3	1307.57	1084.12	1128.18	1128.2	1073.04	1077.78	1056.19	1025.26	962.75	893.38	888.76		1307.57
7-6	1308.31	871.2	754.74	842.42	827.15	833.71	716.24	750.33	757.28	658.09	659.17		1308.31
9-41	1308.92	1213.46	1186.21	1098.07	1028.95	982.3	961.91	946.44	975.63	1022.73	893.93		1308.92
15-57	1309.06	772.91	790.8	746.89	722.6	746.79	552.74	597.56	570.62	617.37	676.16		1309.06
11-19	1309.6	1044.39	947.23	895.16	818.66	810.02	772.11	653.34	567.36	555.37	428.32		1309.6
12-3	1311.18	1033.19	991.85	880.5	917.29	807.53	830.79	739.67	705.28	628.18	612.56		1311.18
1-10	1311.24	1398.86	1351.29	1223.76	1200.78	1128.48	1054.07	1129.18	1069.92	1040.8	993.79		1311.24
10-12	1313.06	1116.76	1095.87	1073.38	1032.05	895.61	989.97	977.72	937.44	931.07	860.11		1313.06
10-44	1313.84	1146.73	1103.16	1106.03	1039.18	917.13	953.01	959.14	1035.32	916.35	882.25		1313.84
1-20	1314.25	1368.41	1335.98	1308.09	1249.97	1245.49	1064.1	1026.97	1082.63	1067.4	1074.5		1314.25
12-20	1315.41	771.12	758.63	829.26	768.35	762.64	748.25	767.45	687.06	657.95	562.29		1315.41
2-52	1315.64	1027.59	1024.25	1027.72	974.68	895.9	924.68	930.99	943.41	914.81	880.67		1315.64
17-64	1317.33	1233.99	1248.16	1161.15	1101.08	1054.71	1004.18	940.47	849.94	913.31	841.13		1317.33
5-8	1320.09	1184.51	1078.28	980.14	946.64	773.86	824.63	793.32	703.37	772.62	782.26		1320.09
10-31	1320.11	1156.66	1091.81	1095.23	1026.94	1045.27	1083.47	939.3	908.74	956.61	992.1		1320.11
2-10	1320.99	1139.49	1198.47	1119.07	1055.91	1081.36	1057.6	960.1	955.35	876.83	867.86		1320.99
1-26	1322.21	1357.57	1221.97	1106.26	1111.31	1107.97	1065.83	1065.65	1115.52	1079.16	966.45		1322.21
4-58	1323.31	913.92	864.62	801.76	762.16	695.11	648.68	784.29	705.55	739.87	712.68		1323.31
10-32	1323.57	1338.68	1271.26	1214.45	1075.63	1005.36	1044.81	1024.78	959.71	975.49	938.06		1323.57
10-67	1326.84	1288.25	1201.93	1191.79	1091.37	1083.45	1000.37	951.79	1054.69	935.17	897.14		1326.84
14-38	1327.14	1033.92	991.66	942.14	918.35	946.55	908.37	931.21	847.86	890.8	887.25		1327.14
19-64	1328.22	1261.31	1101.1	1075.87	930.14	1033.22	971.6	1000.78	1029.88	871.77	847.37		1328.22
15-65	1330.15	982.26	1004.06	893.15	867.24	806.56	647.01	666.66	679.02	657.81	658.06		1330.15
0-33	1330.64	918.71	830.3	821.31	810.9	727.06	721.18	763.1	647.41	687.52	700.38		1330.64
1-40	1330.92	1404.15	1362.87	1249.32	1207.16	1161.39	1064.62	975.49	954.77	985.97	928.18		1330.92
10-52	1331.38	1065.78	987.91	1074.6	1079.24	1067.71	1119.58	1032.58	965.29	942.83	925.06		1331.38
4-23	1333.48	973.18	987.71	912.53	817.44	791.69	776.81	787.17	702.09	726.94	648		1333.48
14-29	1335.95	1341.05	1212.78	1118.42	1066.26	980.07	934.92	912.41	898.06	778.86	824.18		1335.95
0-68	1336.18	1171.51	1031.9	961.78	862.77	840.37	758.78	772.84	710.53	714.5	700.28		1336.18
1-36	1336.89	1386.9	1372.94	1304.34	1258	1198.87	1101.4	980.65	1048.34	1004	1007.33		1336.89
0-10	1337.36	1043	923.17	908.94	855.65	853.42	718.41	778.53	749.12	751.78	767.36		1337.36
3-2	1337.71	815.23	924.14	960.12	997.85	970.99	954.78	869.07	893.75	613.31	620.24		1337.71
1-60	1338.11	1435.45	1350.29	1349.46	1231.99	1133.38	1115.13	993.89	1063.84	1053.68	989.45		1338.11
9-52	1338.89	969.36	1008.71	993.91	931.77	881.93	975.84	934.93	919.38	918.2	962.45		1338.89
0-60	1339.25	1105.19	1056	955.37	856.12	775.59	635.1	577.19	705.77	665.17	740.78		1339.25
14-32	1339.54	1255.4	1116.73	1119.88	1014.78	911.57	828.2	918.77	842.39	843.79	871.78		1339.54
5-29	1340.29	1352.44	1160.62	1087.88	1012.5	916.17	879.92	874.96	799.25	795.15	698.63		1340.29
2-16	1342.05	920.77	1008.28	1059.02	1051.89	937.22	1059.16	994.13	1012.39	884.83	866.72		1342.05
0-41	1345.88	811.14	869.05	853.38	833.59	812.23	716.04	747.22	653.19	711.35	654.25		1345.88
0-50	1346.84	1079.84	1025.33	995.11	896.48	827.24	773.96	754.31	692.32	728.21	723.03		1346.84
15-62	1347.17	969.18	929.73	922.44	775.52	812.48	752.09	731.85	709.79	632.42	667.52		1347.17
19-19	1347.22	1133.88	1159.61	1091.82	1010.03	1060.29	891.93	871.65	972.41	913.6	842.37		1347.22
10-1	1350.29	1274.96	1189.12	1167.86	1107.12	1003.05	964.16	1041.77	1040.91	951.08	937.06		1350.29
7-2	1350.37	1025.77	945.53	927.91	948.54	917.22	898.49	825.23	776.37	705.2	627.21		1350.37
10-6	1352	1044.42	1006.99	1078.06	1029.73	1050.04	1069.44	1070.81	1019.36	958.16	957.01		1352
0-51	1352.2	854.28	814.48	766.43	750.81	806.64	769.09	727.29	681.42	684.45	683.86		1352.2
15-15	1353.1	651.15	587.59	545.93	460.71	441.92	459.64	554.98	516.53	598.79	631.42		1353.1
2-56	1353.88	961.8	1029.27	993.79	952.9	957.12	1044.67	994.24	906.2	911.13	911.13		1353.88
10-2	1354.37	1104.76	1102.82	1085.99	1080.67	1002.25	1053.78	1020.36	938.63	980.87	937.07		1354.37
9-6	1355.96	991.47	1016.94	980.52	879.61	932.06	1002.06	968.79	991.22	972.04	916.56		1355.96
4-52	1358.09	702.85	658.76	647.68	449.5	512.55	476.17	613.59	611.82	605.88	629.77		1358.09
0-30	1358.1	1224.95	986.46	943.61	967.27	876.81	767.85	827.22	793.7	690.98	697.53		1358.1
9-57	1359.06	1089.12	1108.14	1010.54	947.34	979.64	980.63	957.25	991.54	902.01	887.36		1359.06
19-26	1359.18	1333.16	1254.03	1187.66	1075.57	1041.58	1043.51	950.1	928.83	953.61	881.63		1359.18
9-2	1359.27	1128.78	1131.99	1089.52	1027.1	986.5	1022.35	1010.28	941.1	1006.43	910.61		1359.27
10-57	1361.79	1112.58	1049.31	1107.93	1114.46	1088.12	1044.69	1012.85	949.33	997.01	963.96		1361.79
9-67	1362.66	1254.89	1217.57	1103.54	1031.41	978.16	1049.81	938.31	976.71	953.81	918.69		1362.66
0-63	1364.69	1151.9	1023.73	987.56	924.1	840.39	730.69	727.41	671.37	662.49	675.8		1364.69
8-40	1365.39	1367.23	1178.38	1119.68	921	944.86	809.45	761.22	692.17	636.25	479.85		1365.39
5-17	1366.39	1051.76	1034.34	876.39	1046.32	873.49	863.36	883.76	838.8	822.49	739.38		1366.39
16-36	1366.86	1102.3	1158.63	1050.36	998.71	952.78	964.14	801.47	834.09	716.07	663.98		1366.86
4-62	1367.58	753.05	712.95	694.27	572.71	619.77	558.32	581.55	598.22	604	638.65		1367.58
10-5	1368.08	1076.07	1080.35	1102.11	1034.63	1028.42	1064.86	979.21	1008.75	969.7	925.8		1368.08
18-40	1369.59	1432.35	1370.9	1210.47	1144.61	1120.8	958.01	954.34	926.27	845.78	915.29		1369.59
9-20	1371.49	988.12	1005.58	987.32	985.25	941.31	1051.64	960.47	1040.18	964.36	892.38		1371.49
11-40	1372.15	1396.57	1224.36	1120.91	962.57	893.04	836.28	726.14	629.76	600.12	419.53		1372.15
18-26	1372.65	1421.26	1264.92	1227.19	1072.21	1047.94	980.3	1076.36	948.4	986.09	808.33		1372.65
10-49	1374.86	990.74	1032.47	1071.01	1008.45	1049.93	1075.51	1001.6	1031.11	944.14	938.21		1374.86
12-2	1375.25	989.6	955.75	849.37	773.4	770.8	756.4	706.53	678.3	690.01	501.02		1375.25
4-48	1375.61	945.69	964.07	842.21	731.65	758.09	802.03	756.55	801.55	732.1	603.64		1375.61
9-56	1376.87	1018.08	1005.49	986.77	857.82	843.15	915.37	1060.66	915.77	881.18	893.7		1376.87
0-66	1377.01	1108.76	944.05	873.68	889.67	801.49	747.35	748.12	758.82	776.98	693.89		1377.01
0-21	1380.05	1117.99	1063.03	1035.38	984.04	808.42	757.39	778.54	717.38	624.86	735.62		1380.05
15-52	1380.34	984.56	987.24	1040.19	910.62	869.41	718.49	765.73	713.94	651.49	660.9		1380.34
9-16	1380.53	934.53	1080.59	1052.22	927.36	977.09	967.23	946.19	1007.66	927.17	1015.19		1380.53
0-3	1381.41	843.56	892.9	905.85	861.11	808.49	752.9	727.42	745.19	809.23	745.86		1381.41
5-36	1381.97	1040.25	1014.62	855.08	951.34	869.66	800.9	834.19	888.7	782.31	766.54		1381.97
4-66	1383.75	983.39	1023.45	948.82	824.83	752.61	733.83	782.95	703.61	729.34	718.97		1383.75
12-6	1386.16	992.7	951.53	892.1	889.16	873.29	730.86	644.99	707.86	633.2	552.11		1386.16
10-56	1386.54	1026.22	985.47	1120.23	1046.29	998.94	1129.14	930.84	915.56	960.68	881.23		1386.54
9-15	1386.78	1088.99	1111.03	1019.81	988.8	960.06	949.21	1052.21	942.96	989.15	892.83		1386.78
4-6	1387.76	751.89	686.05	726.77	656.51	779.05	738.65	726.15	679.34	659.4	638.91		1387.76
15-2	1388.26	1081.26	1110.35	999.27	920.59	792.23	763.03	801.87	883.3	683.63	664.52		1388.26
10-20	1389.95	994.33	969.39	1093.21	1039.56	1062.58	1072.7	950.23	1032	920.92	847.68		1389.95
4-65	1391.45	933.5	918.24	842.35	772.96	737.71	661.1	677.48	647.2	765.86	616.72		1391.45
4-57	1392.21	820.25	855.7	766.74	638.37	633.55	603.02	676.35	599.77	666.14	653.37		1392.21
14-36	1392.62	1125.51	985.36	954.24	1005.3	948.04	973.68	923.4	896.24	847.27	854.24		1392.62
14-17	1394.43	1062.65	1000.89	948.46	1029.04	916.3	868.43	904.46	865.04	928.57	850.7		1394.43
0-65	1394.74	1113.08	984.35	929.15	899.45	852.48	700.54	827.49	741.06	729.71	716.02		1394.74
17-19	1395.4	1153.6	1109.25	1057.55	1021.7	1009.9	1028.72	911.25	871.26	872.92	859.2		1395.4
0-9	1397.42	1126.94	1025.9	961.08	943.01	897.48	692.72	767	705.77	599.62	738.19		1397.42
0-48	1398.57	1240.07	983.01	975.21	947.6	802.54	745.02	782.25	747.89	679.27	721.77		1398.57
15-24	1399.6	1066.99	1115.01	1065.18	857.44	840.99	683.72	788.28	740.15	696.33	614.25		1399.6
4-3	1400.11	1022.94	986.43	947.61	802.75	750.96	701.2	775.98	740.17	650.64	720.13		1400.11
15-6	1401.23	1082.24	1031.27	1006.96	892.07	955.63	868.02	759.55	673.21	705.71	668.98		1401.23
10-16	1401.64	1077.92	1047.21	1126.74	1083.21	1029.72	1029.41	1014.46	944.29	960.05	928.76		1401.64
0-34	1402.1	1114.57	1018.45	970.59	821.83	879.13	693.87	793.34	798.38	596.34	681.81		1402.1
0-62	1403.88	1168.53	922.37	830.48	808.23	762.47	788.31	776.35	744.93	746.07	671.5		1403.88
0-6	1406.43	1196.51	993.56	968.53	891.96	844.16	717.27	757.77	751.51	727.06	661.56		1406.43
2-36	1407.13	882.82	971.06	1072.58	967.49	1031.99	1049.04	1009.78	942.74	912.76	859.96		1407.13
19-17	1407.46	1150	1106.69	1052.94	999.5	1066.6	1079.59	950.91	970.84	872.11	917.75		1407.46
5-19	1408.14	1064.05	1054.11	961.58	918.94	868.13	848.53	825	842.88	829.51	665.65		1408.14
17-38	1408.21	1145.39	1182.59	1036.22	1116.91	1025.12	1063.45	937.5	854.65	890.81	870.82		1408.21
16-19	1408.26	1052.91	1130.34	1058.64	1043.97	937.9	873.8	853.23	761.69	756.89	563.39		1408.26
17-17	1411.49	1125	1094.49	1137.02	1020.79	1015.18	943.88	971.25	875.92	893.53	846.62		1411.49
1-19	1412.45	1385.07	1372.18	1256.27	1252.43	1214.58	1056.14	980.42	1124.11	986.81	980.05		1412.45
15-49	1412.56	1013.2	1042.11	943.55	895.9	833.89	739.44	737.52	747.11	673.12	825.52		1412.56
4-2	1412.97	1008.81	1076.15	909.87	804.42	716.13	673.11	718.23	832.27	690.28	674.49		1412.97
4-15	1414.24	622.76	527.14	525.23	507.02	491.1	551.78	543.25	504.36	606.5	696.59		1414.24
0-5	1416.55	1000.79	1050.79	1017.32	852.08	828.89	784.05	719.72	758.87	744.16	628.77		1416.55
9-36	1417.06	918.17	1054.99	979.48	874.62	937.27	1006.77	933.91	944.34	859.62	953.69		1417.06
15-25	1419.06	1023.88	1062.75	924.16	900.39	863.19	797.83	675.79	692.61	647.32	702.64		1419.06
15-18	1419.52	924.5	936.27	863.01	855.94	833.94	746.04	674.4	720.02	697.81	670.24		1419.52
0-11	1419.72	1205.29	1095.41	1016.94	961.56	781.43	728.08	786.56	704.4	660.47	734.61		1419.72
15-16	1419.94	929.35	934.3	885.79	855.76	739.26	783.12	774.41	714.43	690.74	688.97		1419.94
14-19	1421.64	1073.88	925.84	988.86	985.72	913.87	979.64	938.72	906.4	925.59	817.96		1421.64
15-56	1422.72	950.01	986.3	877.2	834.22	848.33	778.93	689.6	765.42	656.55	672.27		1422.72
7-36	1425.01	906.99	818.91	943.3	865.18	857.45	792.73	809.43	850.4	711.38	596.78		1425.01
10-36	1425.08	943.81	880.99	1055.88	1047.91	1023.37	1006.05	928.48	1006.24	923.15	955.66		1425.08
0-52	1425.91	1214.3	1018.43	1003.06	942.67	792.27	771.8	713.71	710.24	677.97	714.57		1425.91
0-57	1426.42	1042.69	878.33	852.94	836.46	740.69	780.45	703.73	721.06	689.57	665.42		1426.42
4-24	1427.41	958.54	1014.89	980.71	727.67	697.2	685.08	770.93	679.05	632.5	634.06		1427.41
0-53	1430.27	1106.33	962.82	907.09	888.89	772.7	700.48	730.57	726.4	764.07	685.33		1430.27
1-38	1430.5	1361.48	1335.65	1298.8	1258.68	1181.5	1001.87	1098.01	1069.91	1014.25	1031.15		1430.5
0-25	1431.03	993.92	969.2	908.81	878.04	818.64	775.95	786.15	641.98	674.34	684.75		1431.03
4-56	1431.12	777.3	790.9	683.37	727.61	732.66	731.35	676.98	742.79	685.93	653.1		1431.12
16-38	1432.42	1129.52	1130.07	1129.59	1010.32	949.51	873.26	867.24	761.1	809.28	657.23		1432.42
0-2	1434.37	1217.08	1093.34	1049.5	950.94	928.49	782.27	862.2	773.65	741.69	727.43		1434.37
4-25	1434.38	916.43	1011.18	857.8	843.25	748.03	770.94	687.42	661.56	668.35	707.87		1434.38
4-16	1435.61	796.33	767.59	682.48	673.31	591	692.91	702.77	706.26	637.01	699.64		1435.61
0-46	1437.54	1153.87	981.56	979.17	831.33	833.21	752.32	684.24	789.38	702.36	712.84		1437.54
4-49	1437.95	984.71	942.32	861.25	744.63	700.69	685.46	715.06	717.52	587.46	760.78		1437.95
16-17	1439.51	1090.58	1059.52	1121.13	1047.7	923.94	881.22	783.11	846.86	695.44	674.31		1439.51
12-36	1439.72	994.94	906.4	882.62	768.72	744.32	823.97	724.34	798.32	627.62	660.84		1439.72
0-24	1441.17	1167.24	973.73	949.51	911.97	866.31	842.18	817.67	694.21	708.22	789.03		1441.17
4-18	1441.36	832.3	813.45	783.66	751.92	737.42	670.7	720.45	729.31	660.22	626.16		1441.36
10-38	1443.15	954.99	927.79	1031.19	994.16	1048.67	946.99	999.89	1040.02	1002.06	890.82		1443.15
10-17	1444.06	970.7	1001.25	998.69	980.92	1013.99	1007.92	909.24	1010.46	1014.25	934.48		1444.06
0-49	1444.58	1132.87	915.31	866.33	835.1	764.65	790.11	791.48	729.16	651.11	673.01		1444.58
3-36	1446.69	752.95	874.17	916.26	900.73	931.24	951.32	820.47	832.2	695.72	631.51		1446.69
2-38	1447.69	986.89	1070.91	1053.05	1061.83	1006.38	948.56	1052.15	939.28	860.92	859.18		1447.69
9-38	1447.76	1003.39	1079.54	972.73	963.67	932.33	922.16	1006.59	916.43	958.6	893.44		1447.76
1-17	1450.58	1361.83	1347.34	1271.04	1239.26	1198.89	1068.04	1082.44	1064.49	1056.13	961.22		1450.58
0-56	1450.69	1053.4	931.5	910.18	876.02	842.36	750.78	780.38	697.8	658.68	706.56		1450.69
7-38	1451.24	918.89	890.3	854.33	872.6	914.37	866.88	845.14	815.24	703.13	644.65		1451.24
10-19	1451.35	969.72	1011.28	1058.59	1075.47	1015.4	1019.57	924.68	939.61	962.74	953.01		1451.35
15-36	1453.17	1057.65	1099.61	1072.3	885.03	829.9	813.63	765.35	645.01	634.82	724.78		1453.17
2-19	1453.33	997.88	989.99	955.69	1009.56	1008.4	949.56	1014.76	986.48	848.93	849.9		1453.33
9-19	1453.67	963.47	1033.48	1039.95	936.14	907.94	983.03	934.28	885.52	966.78	907.37		1453.67
2-17	1455.96	900.49	988.54	983.38	1072.31	1019.23	1011.08	926.84	1020.71	891.65	888.7		1455.96
9-17	1456.43	934.96	989.43	1021.1	887.44	949.56	944.75	902.33	938.15	946.53	880.9		1456.43
0-15	1458.17	1212.58	875.31	809.05	824.57	728.2	687.27	705.24	672.38	778.49	709.32		1458.17
0-18	1458.28	1203.07	995.33	967.72	867.32	849.01	813.02	809.41	766.02	641.72	689.61		1458.28
3-38	1460.26	794.96	965.27	1011.6	976.03	920.48	897.25	949.81	783.07	685.72	589.57		1460.26
7-19	1461.15	993.74	902.21	870.23	984.27	903.25	854.59	830.44	736.89	694.04	604.13		1461.15
0-16	1461.73	1148.2	1058.02	1016.16	940.57	881.58	788.05	780.24	686.55	689.63	687.89		1461.73
3-17	1463.27	721.16	869.84	948.12	909.64	912.06	858.73	782.58	798.08	671.94	654.71		1463.27
0-20	1463.54	1285.75	987.78	964.57	934.27	919.77	714.59	843.04	685.88	655.22	714.24		1463.54
12-38	1465.38	1042.02	979.21	862.18	812.34	815.73	821.4	860.56	662.78	660.64	603.9		1465.38
7-17	1465.77	897.29	845.26	854.14	816.4	954.86	814.2	817.6	800.79	688.55	639.82		1465.77
4-36	1467.24	1054.67	1043.06	1020.49	765.12	680.36	749.13	715.84	683.27	659.3	769.58		1467.24
12-19	1468.48	1002.33	946.21	876.26	890.02	849	807.41	779.39	669.69	645.27	544.74		1468.48
3-19	1468.53	784.38	959.88	961.51	1041.13	973.17	895.34	884.32	734.55	758.93	556.31		1468.53
15-38	1470.28	1063.79	1077.15	959.16	861.01	806.9	630.35	681.33	709.39	757.25	643.47		1470.28
0-36	1470.32	1264.29	991.63	977.11	939.95	868.47	776.93	759.75	831.04	703.47	682.78		1470.32
12-17	1472	963.52	912.14	794.65	823.66	809.46	730.68	779.26	637.06	684.43	553.58		1472
15-19	1473.07	1153.59	1107.18	1078.07	955.75	890.1	848.44	693.85	729.74	716.73	597.19		1473.07
4-38	1473.93	1066.86	1055.57	919.16	830.77	711.27	704.85	746.81	750.17	693.23	684.33		1473.93
15-17	1475.04	1102.07	1108.19	1019.06	896.82	846.28	778.85	672.87	746.05	648.24	730.3		1475.04
0-38	1476.04	1271.3	987.19	975.08	943.83	914.68	765.05	807.37	743.19	721.08	700.48		1476.04
0-19	1477.25	1359.24	1056.54	978.09	1000	915.03	809.81	837.51	723.86	673.5	718.47		1477.25
4-19	1477.67	1201.22	1058.22	992.08	812.96	731.66	696.23	679.81	761.82	736.15	572.76		1477.67
0-17	1479.29	1289.7	1025.87	957.7	909.48	876.52	801.02	765.18	726.4	795.3	715.08		1479.29
4-17	1479.71	1118.24	1087.47	946.2	808.45	712.06	742.57	721.69	765.61	687.61	696.62		1479.71
