# Supplementary material for: Identification of Position-Specific Correlations between DNA-Binding Domains and Their Binding Sites. Application to the MerR Family of Transcription Factors
Source: PLoS One. 2016 Sep 30;11(9):e0162681. doi: 10.1371/journal.pone.0162681 (PMC5045206; doi:10.1371/journal.pone.0162681)
Supplement: S6 File — (XLS) [file pone.0162681.s006.xls]

## Sheet: main
	Supporting Material S6. Contacts, correlations and conservation in the Rex, NrtR, MerR families members.
		Rex					NrtR					MerR
		H-bonds		van der waals		hydrophobic	H-bonds		van der waals		hydrophobic	H-bonds		van der waals		hydrophobic
		specific	all	specific	all		specific	all	specific	all		specific	all	specific	all
	conserved	2	9	7	22	3	0	4	2	8	2	0	2	3	8	0
	correlated	1	1	1	1	1	1	3	4	6	3	1	1	3	4	1
	cons&corr	0	0	0	0	0	0	1	2	2	2	0	0	0	0	0
	other	2	5	6	16	15	2	8	11	27	3	0	6	2	10	4
	Contacts in three family members. Hydrogen bonds, van der waals and hydrophobic were considered. All contacts were clustered into four groups: conserved, correlated, conserved & correlated, other. Conserved: contact where either of the partners is a conserved residue. Protein columns with >3.5 and nucleotide columns with >1.8 of information content are considered conserved. Those numbers usually …
	Tables description for family books
	Table	Description
	1)	Contacts table
	2)	Hydrogen bonds table
	3)	Van der Waals contacts table
	4)	Hydrophobic clusters
	5)	Correlations list
	6)	Column conservation table
	7)	PDB – alignment coordinates mapping table

## Sheet: merr
																										3)										4)
	1)										2)															Specific (side chain – side chain)										cluster	residue	chain	atom		5) correlations list							6) conservation
					Hbond		Van der Waals		hydrophobic		NA	nu no.	chain	atom	residue	aa no.	chain	atom	Dist.	Theta1	Theta2	Phi1	Phi2	Power		chain	res. no.	residue	atom	chain	res. no.	residue	atom	dist.		1	DA2	B	C2'		nu	aa	Z-score	I	I expected	I std		info content	nucleotide
	pair		conserved	correlated	spec	all	spec	all			DC	-9	B	OP1	GLY	9	A	N	2.84	1.16	0.59	1.69	-1.45	0.77		D	5	DG	O6	A	20	LYS	CE	3.77		1	DA2	B	C8		6	14	32.81	1.10303	0.125691	0.029787		0.509841	13
	-7	43	1			1					DC	-8	B	OP1	ARG	43	A	N	2.93	0.66	0.41	-2.88	0.27	0.361		D	-7	DT	C7	C	23	ARG	CD	3.83		1	DG3	B	C8		13	14	31.86	1.06175	0.127075	0.029334		0.635133	6
	3	25	1			1					DC	-8	B	OP1	ARG	43	A	NH1	2.8	1.41	0.73	1.41	-1.73	0.324		D	10	DG	N2	A	42	TYR	OH	3.49		1	TYR24	D	CG		8	15	24.48	0.546506	0.069552	0.019486		0.697322	8
	-10	42	1				1	1			DC	-8	B	OP2	ARG	23	A	NE	2.94	0.92	0.23	0.97	-2.18	0.752		D	6	DG	O6	A	20	LYS	NZ	3.06		1	TYR24	D	CD1		11	15	23.85	0.551275	0.07389	0.020012		0.730351	5
	-7	23	1				1	1			DC	-8	B	OP2	ARG	23	A	NH2	3.16	0.69	1.53	0.19	-2.95	0.122		D	2	DA	C8	A	24	TYR	CZ	3.73		1	TYR24	D	CD2		3	13	20.7	0.611764	0.102295	0.024611		0.768453	11
	10	42	1				1	1			DT	-7	B	OP2	ARG	43	A	NH1	3.19	1.13	1.53	-2.44	0.7	0.256		D	4	DG	N7	A	20	LYS	CE	3.73		1	TYR24	D	CE1		12	15	20.4	0.457631	0.10511	0.017279		0.803867	14
	-9	42	1					1			DT	-7	B	OP2	ARG	43	A	NH2	2.94	1.13	1.33	2.56	-0.59	0.845		B	-10	DC	O2	A	42	TYR	OH	3.6		1	TYR24	D	CE2		5	14	19.27	0.686609	0.115869	0.029612		0.812889	18
	11	40	1					1			DA	2	B	OP1	LEU	66	D	N	3.21	1.34	0.31	0.16	-2.98	0.45		D	-8	DC	C5	C	23	ARG	NH2	3.8		1	TYR24	D	CZ		7	15	17.59	0.43974	0.104028	0.019083		1.0322	17
	-9	23	1					1			DG	3	B	OP1	LYS	60	D	NZ	3.41	1.01	1.46	1.37	-1.77	0.107		Non-specific										1	LEU66	D	CD1		6	15	17.57	0.42713	0.066945	0.020503		1.04827	16
	11	42	1					1			DG	3	B	OP2	TYR	25	D	OH	2.64	1.16	1.1	0.81	-2.34	0.982		B	-8	DC	OP1	A	43	ARG	N	2.93		2	DG4	B	C2'		14	14	17.49	0.585798	0.112467	0.02707		1.05391	19
	-8	42	1					1			DG	4	B	OP2	SER	18	D	OG	2.67	0.97	1.19	0.59	-2.56	0.837		B	12	DC	OP1	C	479	HOH	O	3.18		2	DG4	B	C8		16	13	16.81	0.565757	0.109862	0.027125		1.13898	10
	5	20		1	1	1	1	1			DG	5	B	O6	LYS	20	D	NZ	2.91	1.01	1.16	0.78	-2.36	0.898		B	-9	DC	O4'	A	42	TYR	CE2	3.58		2	LYS20	D	CG		6	21	15.81	0.520926	0.103899	0.026374		1.14803	9
	4	20		1			1	1	1		DC	-9	C	OP1	GLY	9	D	N	2.84	1.16	0.59	-1.45	1.69	0.77		B	3	DG	OP2	C	66	LEU	CD2	3.87		3	LYS20	A	CG		13	21	15.75	0.507709	0.103285	0.025676		1.17267	3
	6	20		1			1	1			DC	-8	C	OP1	ARG	43	D	N	2.93	0.66	0.41	0.27	-2.88	0.361		B	11	DT	C5'	C	40	THR	CG2	3.65		3	DG4	C	C2'		13	15	15.65	0.380233	0.061607	0.02036		1.19057	2
	3	21		1				1			DC	-8	C	OP1	ARG	43	D	NH1	2.8	1.41	0.73	-1.73	1.41	0.324		D	-9	DC	OP2	C	19	ILE	CD1	3.77		3	DG4	C	C8		14	21	15.24	0.461903	0.097485	0.023919		1.23679	7
	-8	23				1	1	1			DC	-8	C	OP2	ARG	23	D	NE	2.94	0.92	0.23	-2.18	0.97	0.752		D	-8	DC	C4'	C	40	THR	O	3.71		4	TYR24	A	CG		5	21	14.92	0.466253	0.100487	0.024514		1.2808	12
	-9	9				1					DC	-8	C	OP2	ARG	23	D	NH2	3.16	0.69	1.53	-2.95	0.19	0.122		B	4	DG	P	C	18	SER	OG	3.72		4	TYR24	A	CD1		12	14	14.5	0.432603	0.093317	0.023402		1.52405	1
	-8	43				1					DT	-7	C	OP2	ARG	43	D	NH1	3.19	1.13	1.53	0.7	-2.44	0.256		D	-8	DC	OP2	C	8	ILE	CG2	3.39		4	TYR24	A	CD2		12	5	14.25	0.312851	0.079854	0.016348		1.69563	15
	2	66				1			1		DT	-7	C	OP2	ARG	43	D	NH2	2.94	1.13	1.33	-0.59	2.56	0.845		B	3	DG	P	C	25	TYR	OH	3.5		4	TYR24	A	CE1		8	5	14.18	0.332646	0.063758	0.018969		1.74806	4
	3	60				1					DA	2	C	OP1	LEU	66	A	N	3.21	1.34	0.31	-2.98	0.16	0.45		B	-8	DC	P	A	418	HOH	O	3.89		4	TYR24	A	CE2		3	14	13.61	0.473258	0.100969	0.027346		1.98107	0
	4	18				1					DG	3	C	OP1	LYS	60	A	NZ	3.41	1.01	1.46	-1.77	1.37	0.107		B	12	DC	OP1	C	40	THR	CG2	3.32		4	TYR24	A	CZ		7	5	13.52	0.318864	0.080492	0.01763		info content	residue
	2	24					1	1	1		DG	3	C	OP2	TYR	25	A	OH	2.64	1.16	1.1	-2.34	0.81	0.982		B	2	DA	OP1	C	65	PRO	CA	3.05		4	LEU66	A	CD1		8	18	13.5	0.286434	0.055947	0.017074		0.691869	29
	3	24							1		DG	4	C	OP2	SER	18	A	OG	2.67	0.97	1.19	-2.56	0.59	0.837		B	12	DC	C5'	C	475	HOH	O	3.78		4	DA2	C	C2'		7	14	13.48	0.449479	0.095984	0.026224		0.734426	69
	3	66							1		DG	5	C	O6	LYS	20	A	NZ	2.91	1.01	1.16	-2.36	0.78	0.898		B	-7	DT	C7	A	466	HOH	O	3.85		4	DA2	C	C8		13	5	13.17	0.314713	0.060459	0.0193		0.764056	73
	-9	19						1																		D	-8	DC	C5'	C	41	SER	O	3.87		4	DG3	C	C8		1	35	13.16	0.439967	0.106131	0.025362		0.8629	37
	-8	40						1																		D	-9	DC	O5'	C	8	ILE	CG2	3.81							11	5	13.11	0.314878	0.065828	0.018991		0.939654	67
	-8	8						1																		D	-9	DC	C2'	C	23	ARG	NH2	3.75							16	14	12.99	0.496821	0.109427	0.029822		0.952554	41
	12	40						1																		D	-9	DC	OP1	C	7	SER	CB	3.32							13	13	12.59	0.469321	0.117016	0.027993		1.05279	54
	2	65						1																		B	11	DT	C4'	C	42	TYR	CE1	3.7							18	35	12.5	0.394032	0.08997	0.02433		1.08106	70
	-8	41						1																		D	-9	DC	P	C	9	GLY	N	3.7							6	13	12.47	0.469266	0.118188	0.028156		1.11378	44
	-9	8						1																		D	-8	DC	C5'	C	42	TYR	CA	3.84							8	69	12.21	0.57481	0.166844	0.033416		1.13849	40
	-9	7						1																		B	3	DG	C5'	C	21	ALA	CA	3.59							6	5	12.19	0.299752	0.06337	0.019387		1.17529	27
																										B	-7	DT	OP2	A	43	ARG	CZ	3.5							11	12	11.82	0.424126	0.110094	0.026574		1.20696	64
																										B	-9	DC	C3'	A	418	HOH	O	3.64														1.21133	22
																										B	3	DG	OP1	C	60	LYS	CE	3.86														1.21371	32
																										B	2	DA	P	C	66	LEU	N	3.83														1.24423	72
																																																1.28181	71
																																																1.28503	47
																																																1.31252	8
																																																1.37424	39
																																																1.40601	26
																																																1.46924	12
																																																1.51037	1
																																																1.56968	13
																																																1.58317	21
																																																1.59423	60
																																																1.66228	7
																																																1.71459	42
																																																1.74419	31
																																																1.78143	63
																																																1.78442	4
																																																1.85207	51
																																																1.883	14
																																																1.9595	43
																																																2.0095	45
																																																2.03217	9
																																																2.09212	0
																																																2.12546	33
																																																2.13769	28
																																																2.21235	11
																																																2.26021	58
																																																2.27177	50
																																																2.54014	61
																																																2.55016	5
																																																2.63598	52
																																																2.65071	25
																																																2.70927	59
																																																2.73351	68
																																																2.7766	62
																																																2.86527	18
																																																2.87296	15
																																																2.95502	10
																																																2.95569	35
																																																2.98376	55
																																																3.05101	53
																																																3.05475	34
																																																3.15041	57
																																																3.23412	16
																																																3.26794	66
																																																3.26943	49
																																																3.32932	6
																																																3.33212	23
																																																3.3352	3
																																																3.51321	65
																																																3.57209	46
																																																3.62526	56
																																																3.69967	48
																																																3.71782	24
																																																3.72179	30
																																																3.74784	20
																																																3.75935	2
																																																3.88231	38
																																																4.19578	36
																																																4.19843	17
																																																4.21596	19

## Sheet: rex
	1)													2)													3)										4)						5)correlations list
						Hbond		Waals		Hydrophobic cluster				Nuc.	No.	Ch.	Atom.	Model	Dist.	AA	No.	Ch.	Atom	Model			Specific (side chain – side chain)										cluster	residue	chain	atom			nu	aa	Z-score	I	I expected	I std
		pair		cons	cor	spec	all	spec	all					DG	2	D	N2	1	3.35	GLY	59	B	N	1	1		chain	res. no.	residue	atom	chain	res. no.	residue	atom	dist.		1	PHE43	A	CG			5	47	24.27	0.260138	0.063367	0.008109
	21	2	58					1	1					DC	3	D	O4'	1	3.26	GLY	59	B	N	1	1		C	5	DG	C8	A	46	ARG	CD	3.77		1	PHE43	A	CD1			5	50	19.45	0.26327	0.068605	0.01001
	21	2	59	1			1		1					DC	3	D	O2	1	3.02	GLY	59	B	N	1			C	15	DT	O4	B	47	LYS	CE	3.37		1	PHE43	A	CD2			5	57	16.76	0.274453	0.073763	0.011971
	20	3	59	1			1		1					DT	4	C	OP1	1	2.8	SER	31	A	N	1	1		D	2	DG	N2	B	58	ARG	CB	3.89		1	PHE43	A	CE1			14	57	16.44	0.346751	0.085631	0.015882
	20	3	60						1					DT	4	C	OP2	1	2.91	SER	31	A	OG	1			C	4	DT	C6	A	46	ARG	CD	3.73		1	PHE43	A	CE2			14	58	14.61	0.31236	0.078599	0.015997
	20	3	61	1					1					DT	4	D	OP1	1	2.85	SER	31	B	N	1			C	16	DC	C5	B	43	PHE	CG	3.63		1	PHE43	A	CZ			14	54	14.22	0.451846	0.106054	0.024316
	19	4	30	1					1					DT	4	D	OP2	1	2.81	SER	31	B	OG	1			C	17	DA	N6	B	46	ARG	NH2	3.83		1	LYS47	A	CB			5	38	13.31	0.253827	0.067134	0.01403
	19	4	31	1			1		1					DT	4	D	O2	1	3.31	ARG	58	B	NH1;B	1	1		C	21	DC	O2	B	58	ARG	CB	3.6		1	LYS47	A	CG			5	51	13.17	0.245107	0.071402	0.013185
	19	4	46	1				1	1					DG	5	C	N7	1	2.68	ARG	46	A	NE	1	1		C	14	DT	C7	B	51	TYR	OH	3.25		1	LYS47	A	CD			14	50	13.01	0.259943	0.079745	0.013855
	19	4	56	1					1					DG	5	C	O6	1	2.84	ARG	46	A	NH1	1			D	4	DT	O2	B	58	ARG	NH1	3.31		1	DG13	D	C2'			14	12	12.88	0.350841	0.087179	0.020468
	19	4	57						1					DG	5	D	N7	1	2.93	ARG	46	B	NE	1			C	7	DG	O6	A	47	LYS	CE	3.48		1	DG13	D	C8			5	58	12.85	0.212422	0.06652	0.011357
	19	4	58			1	1	1	1					DG	5	D	O6	1	2.82	ARG	46	B	NH2	1			C	20	DG	N2	B	58	ARG	CB	3.59		1	DT14	D	C7			14	40	12.1	0.221094	0.063388	0.013036
	19	4	61	1					1					DG	5	C	OP1	1	3.02	TYR	55	A	N	1	1		C	8	DA	N6	A	47	LYS	NZ	3.41		1	DT15	D	C2'			14	47	11.98	0.204033	0.072252	0.011
	19	4	62	1					1					DG	5	D	OP1	1	3.1	TYR	55	B	N	1			C	17	DA	N6	B	43	PHE	CD1	3.41		1	DT15	D	C7			9	45	11.74	0.190394	0.039973	0.012817
	18	5	46	1		1	1	1	1	1				DG	5	C	OP1	1	2.74	GLY	56	A	N	1	1		Non-specific										1	DT15	D	C6			14	38	11.34	0.297163	0.080866	0.019078
	18	5	54	1				1	1					DG	5	D	OP1	1	2.91	GLY	56	B	N	1			C	5	DG	P	A	56	GLY	N	3.7		1	DC16	D	C2'			5	54	11.33	0.281094	0.085288	0.01728
	18	5	55	1			1		1					DG	5	C	OP2	1	2.67	TYR	62	A	OH	1	1		D	3	DC	C4'	B	60	VAL	N	3.42		1	DC16	D	C5			14	6	10.25	0.319048	0.095304	0.021834
	18	5	56	1			1		1					DG	5	D	OP2	1	2.63	TYR	62	B	OH	1			D	15	DT	OP2	A	41	THR	OG1	3.76		1	DC16	D	C6			14	43	10.01	0.259098	0.087514	0.017142
	18	5	58	1					1					DG	7	C	O6	1	2.96	LYS	47	A	NZ	1	1		C	6	DT	C7	A	46	ARG	C	3.73		1	DA17	D	C5			14	2	9.94	0.33517	0.107962	0.022864
	18	5	62	1			1		1					DG	7	D	N7	1	3.43	LYS	47	B	NZ	1			C	13	DG	OP1	B	4	PRO	CA	3.84		2	ARG46	A	CB			14	74	9.78	0.270437	0.082862	0.019189
	17	6	46	1					1					DG	7	D	O6	1	2.64	LYS	47	B	NZ	1			C	14	DT	OP1	B	10	ARG	CZ	3.81		2	SER50	A	CB			14	75	9.56	0.169998	0.062617	0.011229
	17	6	47						1	1				DA	8	C	N6	1	3.41	LYS	47	A	NZ	1	1		D	4	DT	C5'	B	57	THR	O	3.73		2	DG5	C	C2'			5	43	9.34	0.19114	0.073448	0.012607
	17	6	50						1	1				DG	13	D	OP2	1	3.46	LYS	2	A	NZ	1	1		D	13	DG	OP2	A	2	LYS	NZ	3.46		2	DG5	C	C8			5	2	9.2	0.252212	0.088929	0.017752
	16	7	47		1	1	1	1	1					DT	14	C	OP1	1	2.89	ARG	10	B	NH1	1	1		C	6	DT	C7	A	47	LYS	N	3.85		2	DT6	C	C7			14	28	9	0.278892	0.096853	0.020217
	15	8	47	1		1	1	1	1					DT	14	C	OP2	1	2.84	ARG	10	B	NH2	1			C	14	DT	O5'	B	44	GLN	OE1	3.59		3	PRO4	B	CB			14	10	8.9	0.306127	0.099893	0.023175
	11	12	2						1					DT	14	D	OP1	1	3.05	ARG	10	A	NH1	1	1		C	5	DG	OP1	A	54	SER	CA	2.98		3	PRO4	B	CG			14	73	8.61	0.28417	0.094796	0.021982
	10	13	2				1		1					DT	14	D	OP2	1	2.85	ARG	10	A	NH2	1			C	5	DG	OP2	A	62	TYR	CE1	3.51		3	DG13	C	C2'			14	55	8.56	0.272748	0.093629	0.020921
	10	13	4						1	1				DT	14	D	O5'	1	3.41	GLN	44	A	NE2	1	1		C	6	DT	OP2	A	50	SER	CB	3.76		4	PHE43	B	CB			5	1	8.54	0.126212	0.059871	0.007771
	9	14	6						1					DG	20	C	N3	1	2.97	ARG	58	B	NH1;B	1	1		D	5	DG	C4'	B	58	ARG	CZ	3.8		4	PHE43	B	CG			14	5	8.44	0.252286	0.083182	0.020038
	9	14	10	1			1		1					DC	21	C	O4'	1	3.33	ARG	58	B	NE;A	1	1		C	15	DT	OP2	B	44	GLN	OE1	3.75		4	PHE43	B	CD1			9	44	8.41	0.212508	0.064892	0.017549
	9	14	44				1		1					DC	21	C	O4'	1	3.41	ARG	58	B	NE;B	1			C	4	DT	OP1	A	61	GLY	CA	3.62		4	PHE43	B	CD2			14	59	8.28	0.160731	0.06133	0.011998
	9	14	51					1	1																		C	5	DG	OP1	A	55	TYR	N	3.02		4	PHE43	B	CE1			17	59	8.28	0.195013	0.067522	0.015389
	8	15	41						1																		C	4	DT	OP1	A	62	TYR	CD2	3.64		4	PHE43	B	CE2			5	68	8.2	0.222983	0.083057	0.017064
	8	15	44	1					1																		D	3	DC	O4'	B	59	GLY	N	3.26		4	PHE43	B	CZ			10	45	8.19	0.158026	0.040328	0.014369
	8	15	47	1				1	1	1																	C	4	DT	OP1	A	30	SER	CA	3.26		4	DT15	C	C2'
	7	16	43		1			1	1	1																	C	4	DT	P	A	31	SER	N	3.87		4	DC16	C	C2'
	6	17	43	1				1	1	1																	C	3	DC	O3'	A	61	GLY	CA	3.75		4	DC16	C	C5
	6	17	46	1				1	1																		D	12	DC	O5'	A	2	LYS	CE	3.83		4	DC16	C	C6
	3	20	58			1	1	1	1																		C	22	DG	C1'	B	58	ARG	O	3.77		4	DA17	C	C5
	2	21	58				1	1	1																		C	14	DT	OP1	B	6	ALA	CB	3.69		5	ARG46	B	CB
	1	22	58						1																		C	4	DT	O3'	A	56	GLY	CA	3.73		5	SER50	B	CB
		13	47							1																	D	2	DG	N2	B	59	GLY	N	3.35		5	DG5	D	C2'
		14	47							1																											5	DG5	D	C8
		16	47							1																											5	DT6	D	C7
		17	47							1																											6	LYS47	B	CB
		13	43							1																											6	LYS47	B	CG
		14	43							1																											6	LYS47	B	CD
		15	43							1																											6	DT14	C	C7
		14	4							1																											6	DT15	C	C7
		15	4							1
		16	4							1
		17	4							1
		5	50							1
[truncated: 9 more columns]

## Sheet: NrtR
	1)																						3)																									7) pdb coords mapping
					Hbond		Vaals		hydrophobic		2) H-bonds												Specific (side chain – side chain)										4)				5)correlations list							6) conservation				pdb	alignment
	pair		cons	cor	spec	all	spec	all			Nuc.	No.	Ch.	Atom.	Model	Dist.	AA	No.	Ch.	Atom	Model		chain	res. no.	residue	atom	chain	res. no.	residue	atom	dist.		cluster	residue	atom		nu	aa	Z-score	I	I expected	I std		info content	nu			138	0
	18	189	1	1		1	1	1	1		DA	4	D	O3'	1	3.5	ARG	213	B	O	1		C	17	DG	N7	B	195	ARG	CZ	3.81		1	GLN189	A.CB/1		19	15	4.21	0.410383	0.160058	0.059458		1.13886	0			139	1
	19	189	1	1			1	1	1		DT	5	D	OP1	1	3.17	ARG	213	B	NE	1		C	6	DA	N3	A	215	ARG	CD	3.65		1	GLN189	A.CG/1		3	26	3.69	0.458332	0.223488	0.063671		1.31417	1			140	2
	4	213	1			1		1			DT	5	D	OP1	1	2.63	ARG	213	B	NH2	1		C	9	DG	O6	A	191	LYS	CB	3.66		1	DG17	D.C2'/1		15	26	3.84	0.512514	0.256937	0.06659		0.971475	2			141	3
	5	213	1			1		1			DT	5	D	O4'	1	3.48	ARG	213	B	O	1		C	8	DT	C7	A	194	ARG	CD	3.83		1	DG17	D.C8/1		17	26	4.6	0.516637	0.225393	0.063374		0.669401	3			142	4
	17	236	1			1		1			DT	5	D	O2	1	3.11	ARG	215	B	N	1		C	19	DC	N4	B	191	LYS	CB	3.34		1	DA18	D.C8/1		17	27	4.28	0.557179	0.273496	0.0663		0.555737	4			143	5
	5	212	1					1			DA	6	D	N3	1	2.95	ARG	215	B	NH1	1		C	10	DT	O4	A	191	LYS	CG	3.9		1	DC19	D.C5/1		17	28	3.68	0.723779	0.414087	0.084117		1.17884	5			144	6
	17	235	1					1			DG	7	D	OP1	1	2.85	ASN	218	B	N	1		C	18	DA	N6	B	191	LYS	CG	3.56		2	LYS191	A.CD/1		3	39	4.01	0.334766	0.144258	0.047465		0.89681	6			145	7
	16	236	1					1			DG	7	D	OP1	1	3.42	ASN	218	B	OD1	1		C	24	DT	C2	B	215	ARG	CB	3.89		2	DT8	C.C4/1		5	39	5.85	0.457289	0.164907	0.050013		0.720702	7			146	8
	8	191		1				1	1		DG	7	D	OP2	1	2.52	ARG	194	B	NH2	1		C	17	DG	C8	B	192	SER	OG	3.67		2	DT8	C.C5/1		14	39	4.04	0.37122	0.159111	0.052479		0.688798	8			147	9
	17	195		1	1	1	1	1			DG	7	D	O5'	1	2.6	ARG	194	B	NH2	1		C	10	DT	O4	A	195	ARG	NH1	3.81		2	DT8	C.C7/1		15	39	6.8	0.526191	0.166141	0.052934		0.491021	9			148	10
	10	191		1			1	1			DG	9	D	N7	1	2.94	LYS	191	B	NZ	1		C	18	DA	C8	B	189	GLN	CG	3.76		3	ARG215	A.CB/1		17	39	5.06	0.393035	0.146408	0.048765		0.763449	10			149	11
	15	199		1		1		1			DA	15	D	OP1	1	3.24	GLN	199	A	NE2	1		C	5	DT	O2	A	215	ARG	CB	3.28		3	ARG215	A.CG/1		6	42	3.84	0.563158	0.281213	0.073341		0.550984	11			150	12
	24	215				1	1	1	1		DA	15	D	OP2	1	3.35	GLN	199	A	NE2	1		D	19	DC	C5	A	189	GLN	OE1	3.57		3	DA23	D.C2/1		15	43	3.81	0.369653	0.174777	0.051139		0.575473	12			151	13
	23	215					1	1	1		DA	16	D	OP1	1	2.67	ARG	196	A	NH1	1		C	16	DA	N7	B	195	ARG	CZ	3.56		3	DT24	D.C2/1		6	46	3.78	0.554952	0.280631	0.072583		0.57225	13			152	14
	9	191			1	1	1	1			DG	17	D	OP1	1	3.32	GLU	236	A	N	1		C	23	DA	C2	B	215	ARG	CB	3.56		4	DT8	D.C4/1		17	46	4.19	0.516218	0.244155	0.064979		0.892772	14			153	15
	6	215			1	1	1	1			DG	17	D	OP2	1	2.8	SER	192	A	OG	1		Non-specific										4	DT8	D.C5/1		5	55	4.02	0.520616	0.260748	0.064606		1.09446	15			154	16
	5	215				1	1	1			DG	17	D	N7	1	2.71	ARG	195	A	NH1	1		D	7	DG	OP2	B	174	PRO	CD	3.69		4	DT8	D.C7/1		6	55	4.69	0.622605	0.30367	0.06807		0.602762	16			155	17
	18	191					1	1			DG	17	D	O6	1	3.03	ARG	195	A	NH2	1		D	7	DG	P	B	217	ALA	CA	3.79		4	LYS191	B.CB/1		14	55	5.97	0.695223	0.297768	0.066556		0.721862	17			156	18
	19	191					1	1			DA	18	D	OP2	1	3.22	GLN	189	A	NE2	1		C	16	DA	O3'	B	236	GLU	OE2	3.87		4	LYS191	B.CD/1		15	55	5.12	0.628857	0.278947	0.068407		0.995636	18			157	19
	17	192					1	1			DT	5	C	OP1	1	2.83	ARG	213	A	NE	1		D	7	DG	OP1	B	218	ASN	N	2.85		5	GLN189	B.CB/1		3	56	4.44	0.687527	0.351329	0.075681		1.11592	19			158	20
	8	194					1	1			DT	5	C	OP1	1	3.1	ARG	213	A	NH2	1		D	4	DA	C2	B	215	ARG	N	3.8		5	GLN189	B.CG/1		17	56	4.84	0.733129	0.354133	0.078301		info content	aa residue			159	21
	10	195					1	1			DT	5	C	O4'	1	3.44	ARG	213	A	O	1		C	25	DT	OP1	B	216	PRO	CG	3.23		5	DG17	C.C2'/1		4	57	3.75	0.632497	0.336089	0.079083		0.471711	111	249		160	22
	16	195					1	1			DT	5	C	O2	1	3.22	ARG	215	A	N	1		C	24	DT	O3'	B	216	PRO	CG	3.81		5	DA18	C.C8/1		6	57	4.69	0.742551	0.371259	0.079105		0.547259	110	248		161	23
	7	194				1		1			DA	6	C	N3	1	2.89	ARG	215	A	NH1	1		C	25	DT	C1'	B	214	GLY	O	3.64		5	DC19	C.C5/1		16	57	4.21	0.681896	0.344833	0.080029		0.584859	113	251		162	25
	17	192				1		1			DG	7	C	OP1	1	2.87	ASN	218	A	N	1		D	5	DT	C5'	B	212	GLU	O	3.55		6	ARG215	B.CB/1		6	58	4.96	0.449984	0.174613	0.055505		0.604528	108	246		163	26
	16	196				1		1			DG	7	C	OP1	1	3.13	ASN	218	A	OD1	1		C	8	DT	C2'	A	191	LYS	NZ	3.82		6	ARG215	B.CG/1		14	58	6.23	0.502888	0.169072	0.053616		0.727524	49	187		164	27
	6	174						1			DG	7	C	OP2	1	3.48	ARG	194	A	NH1	1		D	6	DA	OP1	B	174	PRO	CB	3.89		6	DA23	C.C2/1		15	58	3.84	0.388239	0.177449	0.054823		0.777511	28	166		165	28
	7	174						1			DG	7	C	OP2	1	2.58	ARG	194	A	NH2	1		C	17	DG	OP2	B	235	LEU	CD2	3.68		6	DT24	C.C2/1		5	59	3.74	0.339226	0.145954	0.051715		0.814107	90	228		166	29
	16	192						1			DG	7	C	O5'	1	2.55	ARG	194	A	NH2	1		C	15	DA	P	B	199	GLN	OE1	3.52						6	59	8.55	0.606276	0.150414	0.053331		0.8164	106	244		167	30
	4	214						1			DG	9	C	N7	1	2.91	LYS	191	A	NZ	1		D	4	DA	N3	B	214	GLY	CA	3.65						14	59	4.62	0.386664	0.145439	0.052224		0.820784	10	148		168	31
	5	214						1			DA	15	C	OP1	1	3.44	GLN	199	B	OE1	1		D	7	DG	C4'	B	215	ARG	CZ	3.88						15	59	4.02	0.368036	0.148752	0.054582		0.827454	88	226		169	32
	25	214						1			DA	15	C	OP2	1	3.15	GLN	199	B	OE1	1		C	16	DA	C5'	B	233	ARG	CD	3.76						7	61	5.75	0.633736	0.256596	0.065619		0.879451	107	245		170	33
	4	215						1			DA	16	C	OP1	1	2.74	ARG	196	B	NH1	1		C	17	DG	OP1	B	236	GLU	N	3.5						13	61	4.33	0.607168	0.293078	0.072532		0.93262	80	218		171	34
	7	215						1			DG	17	C	OP2	1	2.69	SER	192	B	OG	1		D	6	DA	O3'	B	216	PRO	O	3.78						17	62	3.83	0.492467	0.248958	0.063639		0.940485	89	227		172	35
	6	216						1			DG	17	C	N7	1	2.71	ARG	195	B	NH1	1		D	6	DA	C5'	B	217	ALA	CB	3.86													0.947789	109	247		173	36
	24	216						1			DG	17	C	O6	1	3.18	ARG	195	B	NH2	1		D	7	DG	P	B	194	ARG	NH2	3.12													0.972654	112	250		174	37
	25	216						1			DA	18	C	OP2	1	3.08	GLN	189	B	NE2	1		C	16	DA	C2'	B	192	SER	OG	3.33													0.985825	6	144		175	38
	6	217						1			DT	24	C	O2	1	3.45	ARG	215	B	N	1		C	16	DA	P	B	196	ARG	CG	3.68													0.988902	119	257		176	39
	16	233						1															D	5	DT	OP1	B	213	ARG	NE	3.17													1.04493	37	175		177	40
	7	218				1																	D	5	DT	C4'	B	214	GLY	N	3.77													1.05787	115	253		178	41
	17	189							1														D	4	DA	O3'	B	213	ARG	O	3.5													1.07841	41	179		179	42
																																												1.08775	5	143		180	43
																																												1.10417	12	150		181	44
																																												1.11101	65	203		182	45
																																												1.11203	105	243		183	46
																																												1.14379	13	151		184	47
																																												1.15108	117	255		185	48
																																												1.1926	114	252		186	49
																																												1.19389	50	188		187	53
																																												1.20735	9	147		188	54
																																												1.21553	56	194		189	55
																																												1.2222	33	171		190	56
																																												1.23025	86	224		191	57
																																												1.24362	40	178		192	58
																																												1.24794	116	254		193	59
																																												1.25951	57	195		194	60
																																												1.2667	100	238		195	61
																																												1.27651	45	183		196	62
																																												1.29081	66	204		197	63
																																												1.30765	121	259		198	76
																																												1.32979	120	258		199	77
																																												1.35019	87	225		200	78
																																												1.37441	64	202		201	79
																																												1.38786	95	233		202	80
																																												1.39022	94	232		203	81
																																												1.41545	20	158		204	82
																																												1.43972	67	205		205	83
																																												1.44065	82	220		206	84
																																												1.4748	83	221		207	85
																																												1.48653	17	155		208	86
																																												1.4988	118	256		209	87
																																												1.57783	22	160		210	88
																																												1.59141	85	223		211	89
																																												1.63728	23	161		212	90
																																												1.69186	32	170		213	95
																																												1.726	122	260		214	96
																																												1.76745	63	201		215	97
																																												1.82961	26	164		216	98
																																												1.84399	53	191		217	99
																																												1.87689	42	180		218	100
																																												1.90518	19	157		219	101
																																												1.91109	27	165		220	102
																																												1.91775	16	154		221	103
																																												1.92138	44	182		222	104
																																												1.94538	46	184		223	105
																																												2.01177	54	192		224	106
																																												2.0148	48	186		225	107
																																												2.02574	25	163		226	108
																																												2.03705	61	199		227	109
																																												2.07704	84	222		228	110
																																												2.0795	62	200		229	111
																																												2.141	47	185		230	112
																																												2.14108	104	242		231	113
																																												2.1687	29	167		232	114
																																												2.17283	55	193		233	116
																																												2.17886	79	217		234	117
																																												2.21378	36	174		235	118
																																												2.22333	103	241		236	119
																																												2.24839	60	198		237	120
																																												2.2572	91	229		238	121
																																												2.26064	38	176		239	122
																																												2.31818	96	234		240	123
																																												2.33235	7	145		241	124
																																												2.43192	31	169		242	125
																																												2.58345	8	146		243	126
																																												2.59315	99	237		244	127
																																												2.60835	21	159		245	128
																																												2.63251	78	216		246	129
																																												2.66595	101	239		247	130
																																												2.69981	102	240		248	131
																																												2.7084	1	139		249	132
																																												2.71895	92	230		250	133
																																												2.73908	77	215		251	134
																																												2.77464	15	153		252	135
																																												2.77998	11	149		253	136
																																												2.79949	81	219		254	137
																																												2.80023	30	168		255	138
																																												2.82138	43	181		256	139
																																												2.85349	123	261		257	140
																																												2.88822	39	177		258	141
																																												2.90839	58	196		259	142
																																												2.95345	18	156		260	143
																																												2.96005	124	262		261	144
																																												3.00752	35	173		262	145
																																												3.07562	68	206		263	146
																																												3.08442	59	197		264	147
																																												3.13693	52	190		265	148
																																												3.14144	125	263		266	149
																																												3.23682	98	236		267	150
																																												3.24701	14	152		268	151
																																												3.29288	126	264		269	152
																																												3.29349	76	214		270	153
																																												3.37454	97	235		271	154
																																												3.40572	0	138		272	155
																																												3.45333	127	265		273	156
																																												3.4674	51	189		274	157
																																												3.58198	128	266		275	158
																																												3.59948	2	140		276	159
																																												3.70721	93	231		277	160
																																												3.74177	130	268		278	161
																																												3.74179	144	282		279	162
																																												3.74247	146	284		280	163
																																												3.74251	141	279		281	164
																																												3.74261	129	267		282	165
																																												3.74286	131	269		283	166
																																												3.7432	145	283		284	167
																																												3.74427	137	275		285	168
																																												3.78016	139	277		286	169
																																												3.78016	142	280		287	170
																																												3.78234	140	278		288	171
																																												3.78234	143	281		289	172
																																												3.78266	138	276		290	173
																																												3.82978	70	208		291	174
																																												3.83022	24	162		292	175
																																												3.83144	75	213		293	176
																																												3.83158	74	212		294	177
																																												3.8319	71	209		295	178
																																												3.83328	69	207		296	179
																																												3.83477	72	210		297	180
																																												3.83511	73	211		298	181
																																												3.89153	133	271		299	182
																																												3.89224	147	285		300	183
																																												3.89233	135	273		301	184
																																												3.89247	149	287		302	185
																																												3.89284	132	270		303	186
																																												3.89284	136	274		304	187
																																												3.89284	148	286		305	188
																																												3.89453	134	272		306	189
																																												3.97975	4	142		307	190
																																												4.00728	34	172		308	191
																																												4.00935	3	141		309	192
																																																310	193
																																																311	194
																																																312	195
																																																313	196
																																																314	197
																																																315	198
																																																316	199
																																																317	200
																																																318	201
																																																319	202
																																																320	203
																																																321	204
																																																322	205
																																																323	206
																																																324	207
																																																325	208
																																																326	209
																																																327	210
																																																328	211
																																																329	212
																																																330	213
																																																331	214
																																																332	215
																																																333	216
																																																334	217
																																																335	218
																																																336	219
																																																337	220
																																																338	221
																																																339	222
																																																340	223
																																																341	224
																																																342	225
																																																343	226
																																																344	227
																																																345	228
																																																346	229
																																																347	230
																																																348	231
																																																349	232
																																																350	233
																																																351	234
																																																352	235
																																																353	236
																																																354	237
																																																355	238
																																																356	239
																																																357	240
																																																358	241
																																																359	242
																																																360	243
																																																361	244
																																																362	245
																																																363	246
																																																364	247
																																																365	248
																																																366	249
																																																367	250
																																																368	251
																																																369	252
																																																370	253
																																																371	254
																																																372	255
																																																373	256
																																																374	257
																																																375	258
																																																376	259
																																																377	260
																																																378	261
																																																379	262
																																																380	263
																																																381	264
																																																382	265
																																																383	266
																																																384	267
																																																385	268
																																																386	269
																																																387	270
																																																388	271
																																																389	272
																																																390	273
																																																391	274
																																																392	275
																																																393	276
																																																394	277
																																																395	278
																																																396	279
																																																397	280
																																																398	281
																																																399	282
																																																400	283
																																																401	284
																																																402	285
																																																403	286
																																																404	287
																																																405	288
																																																406	289
																																																407	290
																																																408	291
																																																409	292
																																																410	293
																																																411	294
																																																412	295
																																																413	296
																																																414	297
																																																415	298
																																																416	299
																																																417	300
